# Supplementary material for: N-[(E)-Quinoxalin-2-ylmethyl­idene]-1H-indazol-5-amine
Source: Acta Crystallogr Sect E Struct Rep Online. 2009 Jul 25;65(Pt 8):o1981. doi: 10.1107/S1600536809027822 (PMC2977485; doi:10.1107/S1600536809027822)
Supplement: Supplementary file 2 [file e-65-o1981-Isup2.hkl]

#
# h,k,l, Fc-squared, Fo-squared, sigma(Fo-squared) and status flag
#
data_I
_shelx_title ' LEEJU in P2(1)/c'
_shelx_refln_list_code          4
_shelx_F_calc_maximum      226.39
_exptl_crystal_F_000       568.00
_reflns_d_resolution_high  0.7160
 
loop_
 _symmetry_equiv_pos_as_xyz
 'x, y, z'
 '-x, y+1/2, -z+1/2'
 '-x, -y, -z'
 'x, -y-1/2, z-1/2'
 
_cell_length_a     7.7015
_cell_length_b     8.0330
_cell_length_c    20.6034
_cell_angle_alpha  90.000
_cell_angle_beta   96.882
_cell_angle_gamma  90.000
 
_shelx_F_squared_multiplier     1.000
 
loop_
 _refln_index_h
 _refln_index_k
 _refln_index_l
 _refln_F_squared_calc
 _refln_F_squared_meas
 _refln_F_squared_sigma
 _refln_observed_status
   1   0   0      489.95      461.91      5.02 o
   2   0   0     7533.92     7351.78     81.86 o
   3   0   0     1494.65     1437.99     16.68 o
   4   0   0     1228.93     1298.75     15.52 o
   5   0   0       97.15       87.03      1.98 o
   6   0   0        0.78       -0.27      0.49 o
   7   0   0        0.01        0.75      0.81 o
   8   0   0        2.36       -0.15      1.38 o
   9   0   0        8.18        6.85      2.19 o
  10   0   0        0.73        3.54      2.19 o
   1   1   0      878.06      881.11      5.44 o
   2   1   0     3586.94     3728.34     24.06 o
   3   1   0      139.69      117.77      1.20 o
   4   1   0     7322.65     7332.02     47.17 o
   5   1   0       54.69       52.52      1.02 o
   6   1   0        0.44       -0.44      0.44 o
   7   1   0      178.20      184.12      2.81 o
   8   1   0       36.69       37.97      1.81 o
   9   1   0       14.24       11.55      1.96 o
  10   1   0        0.11       -1.48      1.48 o
   0   2   0       40.43       66.30      2.65 o
   1   2   0      435.99      445.49      4.02 o
   2   2   0       46.36       56.26      0.59 o
   3   2   0       62.72       68.22      0.81 o
   4   2   0       15.60       14.95      0.52 o
   5   2   0      232.34      247.75      2.41 o
   6   2   0      177.51      175.74      2.11 o
   7   2   0      263.93      277.05      3.37 o
   8   2   0      107.68      101.01      2.37 o
   9   2   0       33.89       29.67      2.13 o
  10   2   0        0.23       -0.46      1.86 o
   1   3   0      221.62      256.81      2.97 o
   2   3   0       10.87        9.06      0.61 o
   3   3   0     1582.00     1755.80     14.33 o
   4   3   0       70.92       80.28      1.16 o
   5   3   0       40.24       36.26      0.92 o
   6   3   0        9.38        8.67      0.71 o
   7   3   0        0.07       -0.27      0.69 o
   8   3   0        0.36       -0.77      0.77 o
   9   3   0        2.14        0.43      1.14 o
  10   3   0       10.28        7.54      1.72 o
   0   4   0      222.51      247.09      8.40 o
   1   4   0      244.97      285.01      3.80 o
   2   4   0       97.04      123.86      1.77 o
   3   4   0        0.02        0.22      0.44 o
   4   4   0       32.27       35.84      0.98 o
   5   4   0        6.00        5.86      0.56 o
   6   4   0        0.67       -0.14      0.46 o
   7   4   0        0.03       -0.59      0.59 o
   8   4   0        1.64        0.19      1.05 o
   9   4   0        0.44        0.71      0.88 o
   1   5   0        7.96       16.78      0.80 o
   2   5   0        4.13        2.93      0.44 o
   3   5   0        0.09        0.50      0.85 o
   4   5   0        7.84        6.74      0.83 o
   5   5   0        1.47        0.00      1.25 o
   6   5   0       19.45       18.93      1.09 o
   7   5   0        0.01       -0.78      0.78 o
   8   5   0       56.05       61.84      2.31 o
   9   5   0        1.22        1.60      1.27 o
   0   6   0       37.60       34.48      3.54 o
   1   6   0        0.64        0.06      0.30 o
   2   6   0       12.50       10.76      0.64 o
   3   6   0       10.47        9.62      1.06 o
   4   6   0      183.87      162.40      4.52 o
   5   6   0       36.89       32.57      2.65 o
   6   6   0       15.32       14.07      2.01 o
   7   6   0        0.25       -1.55      1.56 o
   8   6   0        6.46        0.00      2.87 o
   1   7   0       13.86       12.70      1.08 o
   2   7   0       30.96       21.21      2.61 o
   3   7   0       43.12       37.02      2.01 o
   4   7   0        6.33        6.74      1.38 o
   5   7   0        5.96        5.53      1.56 o
   6   7   0        0.80       -1.38      1.38 o
   7   7   0        1.18        0.00      1.88 o
   8   7   0        0.16       -1.77      4.42 o
   0   8   0       13.93       10.17      3.09 o
   1   8   0        3.92        3.38      1.18 o
   2   8   0        1.18       -0.15      3.09 o
   3   8   0        2.20        0.88      0.98 o
   4   8   0        4.64        3.09      1.25 o
   5   8   0        2.19        0.64      1.38 o
   6   8   0        1.15       -1.56      1.56 o
   7   8   0        0.99        0.22      1.88 o
   1   9   0        2.06       -0.28      1.70 o
   2   9   0       15.06       13.64      1.99 o
   3   9   0        4.93        5.76      1.67 o
   4   9   0        5.60        3.67      1.29 o
   5   9   0        2.23        1.58      1.43 o
   6   9   0        5.81        2.21      2.65 o
   0  10   0        1.64       -1.33      2.65 o
   1  10   0       13.30       14.37      3.13 o
   2  10   0        1.16        5.75      3.54 o
   3  10   0        0.14       -1.77      2.65 o
   4  10   0        3.86        9.75      1.98 o
   1  11   0        4.23        9.38      2.96 o
   2  11   0        6.31       10.61      4.42 o
 -10   1   1       15.94       13.19      2.04 o
  -9   1   1        5.47        3.68      1.62 o
  -8   1   1        5.95        6.30      1.07 o
  -7   1   1      215.72      211.04      3.02 o
  -6   1   1      134.84      135.12      1.90 o
  -5   1   1       65.27       63.86      1.16 o
  -4   1   1     3454.04     3495.02     22.85 o
  -3   1   1       51.24       41.99      0.67 o
  -2   1   1      336.98      334.54      2.46 o
  -1   1   1      460.57      456.63      2.88 o
   0   1   1     1004.49     1019.68     11.37 o
   1   1   1      153.44      143.11      1.05 o
   2   1   1    31658.55    28227.37    174.27 o
   3   1   1      257.13      276.59      2.26 o
   4   1   1     1336.49     1357.93      9.35 o
   5   1   1      157.54      148.11      1.81 o
   6   1   1       52.89       52.27      1.15 o
   7   1   1       94.10       92.75      2.00 o
   8   1   1       28.79       26.82      1.92 o
   9   1   1       84.91       87.83      3.37 o
  10   1   1        1.24       -1.46      1.46 o
 -10   2   1        1.60       -1.11      1.75 o
  -9   2   1       16.19       12.90      1.55 o
  -8   2   1       51.57       45.23      1.63 o
  -7   2   1       34.12       36.15      1.30 o
  -6   2   1        7.32        7.67      0.73 o
  -5   2   1      161.18      162.63      1.81 o
  -4   2   1      434.54      458.48      3.57 o
  -3   2   1      399.68      403.85      3.05 o
  -2   2   1      421.53      396.88      2.72 o
  -1   2   1      106.36       96.76      1.77 o
   0   2   1     3131.00     3161.68     53.45 o
   1   2   1       50.20       47.63      0.68 o
   2   2   1       53.70       51.67      0.60 o
   3   2   1     1192.81     1241.46      8.39 o
   4   2   1      270.20      289.46      2.41 o
   5   2   1      255.56      285.68      2.56 o
   6   2   1     1870.20     1909.20     12.71 o
   7   2   1       17.34       16.85      0.97 o
   8   2   1       26.06       22.28      1.31 o
   9   2   1       20.88       19.29      2.63 o
  10   2   1       11.31       10.31      2.30 o
 -10   3   1        0.81       -1.34      1.34 o
  -9   3   1        5.54        3.91      1.28 o
  -8   3   1        0.07       -0.74      0.74 o
  -7   3   1        0.00       -0.59      0.59 o
  -6   3   1        7.19        6.91      0.64 o
  -5   3   1      454.07      476.54      4.25 o
  -4   3   1      147.89      158.05      1.72 o
  -3   3   1     1058.75     1235.51     10.27 o
  -2   3   1       28.34       28.76      0.72 o
  -1   3   1       45.28       50.63      0.95 o
   0   3   1        5.51        0.44      0.63 o
   1   3   1      247.70      302.56      3.93 o
   2   3   1      462.44      513.84      4.79 o
   3   3   1      476.30      500.56      4.50 o
   4   3   1        0.09        0.29      0.31 o
   5   3   1       20.81       21.96      0.76 o
   6   3   1       10.76        9.76      0.74 o
   7   3   1       37.52       35.89      1.28 o
   8   3   1       25.10       26.74      1.40 o
   9   3   1       10.06       10.35      1.57 o
  10   3   1       18.83       14.87      1.91 o
 -10   4   1        3.64        5.87      1.70 o
  -9   4   1        3.30        4.45      1.32 o
  -8   4   1        1.25        0.29      0.73 o
  -7   4   1        3.83        3.62      0.66 o
  -6   4   1        2.05        0.64      0.47 o
  -5   4   1        6.25        6.97      0.68 o
  -4   4   1       13.22       10.81      0.63 o
  -3   4   1       70.05       63.36      1.48 o
  -2   4   1        0.02        0.44      0.33 o
  -1   4   1     2076.43     2399.54     25.26 o
   0   4   1       33.20       30.95      1.88 o
   1   4   1      251.17      273.11      3.64 o
   2   4   1       28.88       26.54      0.84 o
   3   4   1       72.97       85.12      1.82 o
   4   4   1        6.05        5.72      0.50 o
   5   4   1        6.32        5.54      0.46 o
   6   4   1        1.61        1.10      0.55 o
   7   4   1       33.38       36.60      1.28 o
   8   4   1        2.59        1.25      0.85 o
   9   4   1        0.18       -0.85      0.85 o
  -9   5   1        6.00        6.60      1.50 o
  -8   5   1       16.76       15.07      2.11 o
  -7   5   1        4.22        3.42      0.84 o
  -6   5   1       26.29       25.76      1.30 o
  -5   5   1       47.43       46.24      3.54 o
  -4   5   1        0.08        0.19      1.09 o
  -3   5   1       18.84       19.44      1.98 o
  -2   5   1       13.20       13.05      1.22 o
  -1   5   1        3.23        2.74      0.28 o
   0   5   1       55.78       55.05      2.50 o
   1   5   1       35.02       31.59      0.84 o
   2   5   1        4.60        9.66      0.58 o
   3   5   1      253.78      315.84      4.41 o
   4   5   1        0.69        0.88      1.33 o
   5   5   1        0.03       -0.42      0.42 o
   6   5   1       10.84        8.52      0.92 o
   7   5   1       30.18       28.92      1.56 o
   8   5   1       16.26       17.20      1.53 o
   9   5   1        7.65        6.50      1.50 o
  -9   6   1        0.86       -0.08      0.82 o
  -8   6   1        0.06       -1.55      1.88 o
  -7   6   1        1.89        1.53      2.65 o
  -6   6   1      120.55      116.57      4.52 o
  -5   6   1        0.55       -0.22      1.55 o
  -4   6   1       97.59       93.03      3.27 o
  -3   6   1       27.91       30.06      1.70 o
  -2   6   1       42.33       38.87      1.05 o
  -1   6   1       29.50       29.49      1.72 o
   0   6   1        4.70        4.69      1.25 o
   1   6   1        5.09        4.35      0.56 o
   2   6   1       15.29       14.20      0.91 o
   3   6   1        0.57       -0.53      2.65 o
   4   6   1       89.53       86.20      3.27 o
   5   6   1       28.46       23.51      2.01 o
   6   6   1        4.78        1.11      1.56 o
   7   6   1       29.76       33.35      3.32 o
   8   6   1        0.77       -1.88      1.88 o
  -8   7   1        0.34        0.75      2.01 o
  -7   7   1        0.16       -1.11      1.56 o
  -6   7   1        2.11        0.22      1.56 o
  -5   7   1        8.11        6.89      1.56 o
  -4   7   1       18.73       15.12      1.70 o
  -3   7   1        5.65        4.53      1.06 o
  -2   7   1      261.82      223.30      3.88 o
  -1   7   1        5.65        6.24      1.26 o
   0   7   1       45.22       42.10      2.96 o
   1   7   1        2.00        1.70      0.95 o
   2   7   1        8.77        7.04      1.47 o
   3   7   1       77.23       71.91      2.64 o
   4   7   1        6.41        2.65      1.25 o
   5   7   1        0.10       -1.25      1.25 o
   6   7   1        0.09        0.00      1.56 o
   7   7   1        5.68        1.99      1.99 o
   8   7   1        4.99        3.12      2.33 o
  -7   8   1        1.19        1.29      3.32 o
  -6   8   1        3.46        5.75      1.88 o
  -5   8   1        0.58       -1.25      1.25 o
  -4   8   1       23.34       23.57      2.01 o
  -3   8   1        2.35       -0.31      0.86 o
  -2   8   1        5.42        1.92      0.87 o
  -1   8   1       79.29       81.94      2.53 o
   0   8   1        0.35       -0.39      1.55 o
   1   8   1        0.11        0.40      0.74 o
   2   8   1       47.57       45.29      1.62 o
   3   8   1        0.00        0.88      0.98 o
   4   8   1        9.82        9.77      1.77 o
   5   8   1       12.84       16.61      2.01 o
   6   8   1        0.01       -1.99      1.99 o
   7   8   1        0.03        0.22      1.88 o
  -6   9   1        0.01       -1.70      1.70 o
  -5   9   1        4.27        5.22      1.56 o
  -4   9   1       28.97       29.54      1.90 o
  -3   9   1        6.54        6.41      1.18 o
  -2   9   1        0.08       -0.88      1.19 o
  -1   9   1        0.64        0.22      1.56 o
   0   9   1        2.67        3.17      1.70 o
   1   9   1        2.85        5.75      2.19 o
   2   9   1        8.29        9.15      1.58 o
   3   9   1        4.06        4.95      1.23 o
   4   9   1        8.26       10.15      1.87 o
   5   9   1        1.28        2.01      1.70 o
   6   9   1        4.87        3.98      1.88 o
  -4  10   1        4.93        3.19      1.93 o
  -3  10   1        3.50        0.28      1.54 o
  -2  10   1        6.28        6.63      3.54 o
  -1  10   1        0.90        0.07      2.01 o
   0  10   1        5.46        6.63      2.50 o
   1  10   1        8.39        9.82      2.76 o
   2  10   1        4.52        1.77      3.09 o
   3  10   1        4.12        3.30      1.55 o
   4  10   1       11.86       11.76      2.33 o
  -2  11   1        1.30        0.44      3.98 o
  -1  11   1       14.52       17.69      3.44 o
   0  11   1        0.02       -2.01      2.01 o
   1  11   1        9.30       23.43      5.30 o
   2  11   1        0.74        3.54      3.98 o
 -10   0   2        1.60        2.43      2.19 o
  -9   0   2        0.91        0.72      1.77 o
  -8   0   2        7.98        4.64      1.88 o
  -7   0   2        0.78       -0.48      0.81 o
  -6   0   2       24.56       21.09      1.05 o
  -5   0   2      721.43      733.17      8.58 o
  -4   0   2      161.88      174.13      2.68 o
  -3   0   2     1215.32     1232.12     13.00 o
  -2   0   2    51254.36    42537.41    915.42 o
  -1   0   2       19.90       20.05      0.50 o
   1   0   2      134.41      141.65      1.78 o
   2   0   2    19729.23    18012.59    393.94 o
   3   0   2     1296.20     1290.72     13.60 o
   4   0   2      108.45       80.17      1.73 o
   5   0   2      187.00      197.35      3.24 o
   6   0   2       15.46       13.33      0.96 o
   7   0   2        1.55        2.15      0.92 o
   8   0   2       17.09       16.06      2.33 o
   9   0   2       76.00       84.57      5.53 o
  10   0   2        0.04       -1.88      1.88 o
 -10   1   2        7.28        6.82      1.82 o
  -9   1   2       10.40       11.43      1.75 o
  -8   1   2        0.08       -0.80      0.80 o
  -7   1   2        1.35        0.24      0.59 o
  -6   1   2      200.51      206.28      2.82 o
  -5   1   2      350.24      345.84      3.18 o
  -4   1   2       18.15       22.22      0.80 o
  -3   1   2       22.45       29.10      0.54 o
  -2   1   2     2970.42     2834.12     18.39 o
  -1   1   2        5.85        6.93      0.17 o
   0   1   2     5314.61     5065.47     33.26 o
   1   1   2      770.72      802.90      5.40 o
   2   1   2    23946.36    22365.98    144.02 o
   3   1   2       20.53       24.68      0.50 o
   4   1   2        1.38       -0.58      0.58 o
   5   1   2      211.93      207.01      2.23 o
   6   1   2      397.99      392.35      3.55 o
   7   1   2        3.01        2.34      0.76 o
   8   1   2       19.47       19.92      1.37 o
   9   1   2        0.61        2.16      1.48 o
  10   1   2        3.77        2.51      1.94 o
 -10   2   2        8.56        2.35      1.94 o
  -9   2   2       48.96       48.55      2.02 o
  -8   2   2        1.57        0.25      1.01 o
  -7   2   2      205.54      208.63      2.98 o
  -6   2   2       20.29       19.64      0.74 o
  -5   2   2       55.27       54.20      1.00 o
  -4   2   2       17.25       13.76      0.48 o
  -3   2   2       28.01       34.01      0.59 o
  -2   2   2       24.88       23.48      0.38 o
  -1   2   2      495.48      514.65      4.34 o
   0   2   2       38.07       40.78      0.80 o
   1   2   2        4.22        2.76      0.14 o
   2   2   2      438.40      398.36      2.76 o
   3   2   2      111.15       93.26      1.08 o
   4   2   2     1717.86     1733.96     11.73 o
   5   2   2      498.80      536.50      4.14 o
   6   2   2      475.88      455.79      3.99 o
   7   2   2       20.25       20.09      0.99 o
   8   2   2        7.64        4.70      1.13 o
   9   2   2       17.94       14.53      1.79 o
  10   2   2       22.51       21.00      2.55 o
 -10   3   2        0.27       -1.30      1.30 o
  -9   3   2        5.84        6.89      1.32 o
  -8   3   2        0.02       -0.71      0.71 o
  -7   3   2        0.36       -0.59      0.59 o
  -6   3   2        8.22        5.56      0.81 o
  -5   3   2      593.30      641.92      5.14 o
  -4   3   2        0.57        0.00      0.31 o
  -3   3   2      435.98      476.68      4.05 o
  -2   3   2       10.88        9.43      0.38 o
  -1   3   2     1900.40     2001.55     23.34 o
   0   3   2       31.52       32.95      0.69 o
   1   3   2       12.98       16.58      0.49 o
   2   3   2      529.58      569.42      6.19 o
   3   3   2       47.30       52.48      0.81 o
   4   3   2        5.59        6.50      0.53 o
   5   3   2       32.28       30.49      0.85 o
   6   3   2       49.03       46.65      1.29 o
   7   3   2       17.51       18.53      1.03 o
   8   3   2      191.57      179.09      3.16 o
   9   3   2        9.08        6.47      1.46 o
  10   3   2       10.82        9.19      1.73 o
 -10   4   2        0.23        0.99      1.30 o
  -9   4   2        0.53        0.22      0.89 o
  -8   4   2        4.50        3.11      0.87 o
  -7   4   2        3.77        3.25      0.70 o
  -6   4   2        1.03       -0.46      0.46 o
  -5   4   2       25.95       19.49      0.74 o
  -4   4   2        6.58        3.87      0.45 o
  -3   4   2       73.28       65.44      1.55 o
  -2   4   2       11.92       14.93      0.87 o
  -1   4   2     2223.05     2582.92     28.85 o
   0   4   2       23.05       24.44      0.61 o
   1   4   2      106.56      144.76      2.93 o
   2   4   2       33.99       36.49      0.86 o
   3   4   2      179.11      185.24      3.03 o
   4   4   2        0.49        0.07      0.48 o
   5   4   2        0.79        0.43      0.46 o
   6   4   2       22.51       20.14      0.83 o
   7   4   2        0.00       -0.68      0.68 o
   8   4   2        3.07        4.44      0.88 o
   9   4   2        1.85        1.62      0.95 o
  -9   5   2        4.11        2.68      1.30 o
  -8   5   2        0.00       -0.20      1.01 o
  -7   5   2        4.49        3.38      0.92 o
  -6   5   2        3.60        2.21      0.80 o
  -5   5   2        8.83        6.76      2.43 o
  -4   5   2        8.92        6.56      0.96 o
  -3   5   2        0.02       -0.44      0.51 o
  -2   5   2        5.78        5.83      0.61 o
  -1   5   2       11.46       10.72      0.47 o
   0   5   2       54.06       57.05      1.60 o
   1   5   2      202.08      260.56      3.65 o
   2   5   2       10.97       10.61      0.66 o
   3   5   2      272.32      307.61      4.85 o
   4   5   2       43.01       38.90      2.19 o
   5   5   2        1.33        0.88      0.56 o
   6   5   2       58.89       57.21      1.79 o
   7   5   2       10.58       10.64      1.28 o
   8   5   2        3.84        4.78      1.10 o
   9   5   2        0.96       -0.03      1.23 o
  -9   6   2        1.83        2.28      1.15 o
  -8   6   2        3.00        0.00      1.88 o
  -7   6   2       35.15       36.60      2.96 o
  -6   6   2      106.24       99.74      5.30 o
  -5   6   2       32.93       33.15      4.42 o
  -4   6   2       14.37       16.90      1.56 o
  -3   6   2        2.14        0.44      0.94 o
  -2   6   2       18.10       15.48      0.89 o
  -1   6   2       10.60        8.27      0.54 o
   0   6   2       50.97       44.61      1.47 o
   1   6   2        5.68        4.74      0.47 o
   2   6   2       13.02       16.09      0.83 o
   3   6   2       12.60       10.87      1.25 o
   4   6   2        8.47        7.66      1.38 o
   5   6   2       10.95        4.42      1.70 o
   6   6   2        3.52        3.25      1.70 o
   7   6   2        2.26        1.55      1.88 o
   8   6   2        3.11        0.88      2.87 o
  -8   7   2        0.11       -1.70      1.70 o
  -7   7   2        0.23       -1.49      1.77 o
  -6   7   2        8.68        8.60      2.01 o
  -5   7   2        3.13        4.86      1.56 o
  -4   7   2       54.92       41.91      2.50 o
  -3   7   2        8.81        9.70      1.18 o
  -2   7   2      540.24      520.60      8.39 o
  -1   7   2        5.86        7.03      0.59 o
   0   7   2        0.00        1.16      0.98 o
   1   7   2       35.08       33.93      2.48 o
   2   7   2       90.04       92.34      2.43 o
   3   7   2        1.07       -0.44      0.94 o
   4   7   2        2.14        1.33      1.25 o
   5   7   2       12.82       12.05      1.99 o
   6   7   2        0.12        1.77      2.21 o
   7   7   2        0.22        1.11      1.88 o
   8   7   2        0.24        0.10      2.01 o
  -7   8   2        9.45        7.64      2.65 o
  -6   8   2       21.33       22.79      2.64 o
  -5   8   2        1.18       -0.10      1.38 o
  -4   8   2       29.69       22.32      2.24 o
  -3   8   2       14.42       11.11      1.37 o
  -2   8   2      128.38      124.87      2.70 o
  -1   8   2        1.12        1.82      0.77 o
   0   8   2      321.98      300.37      8.75 o
   1   8   2        2.87       -1.11      1.56 o
   2   8   2       55.77       52.55      3.53 o
   3   8   2        8.12        7.70      1.16 o
   4   8   2        2.69        3.39      1.38 o
   5   8   2        0.06        1.33      1.56 o
   6   8   2        0.00       -1.56      1.56 o
   7   8   2        0.02       -1.11      1.88 o
  -6   9   2        7.52        3.32      1.88 o
  -5   9   2        2.05        3.58      1.56 o
  -4   9   2      110.92      116.09      3.59 o
  -3   9   2        8.90        7.72      1.41 o
  -2   9   2        5.89        3.27      1.77 o
  -1   9   2        0.01       -0.77      0.77 o
   0   9   2        8.06        2.55      2.01 o
   1   9   2       30.30       33.07      4.20 o
   2   9   2        2.06        0.44      2.65 o
   3   9   2        7.69        8.91      1.58 o
   4   9   2        1.77        1.56      1.29 o
   5   9   2        2.03        3.70      1.70 o
   6   9   2        9.86       13.28      2.19 o
  -4  10   2        0.87       -1.33      1.58 o
  -3  10   2        3.44        2.99      1.99 o
  -2  10   2        4.99       10.17      3.98 o
  -1  10   2        4.25        2.98      2.33 o
   0  10   2        1.66        3.32      2.19 o
   1  10   2       15.35       21.62      3.13 o
   2  10   2        0.04       -0.44      2.65 o
   3  10   2        0.95        4.42      3.54 o
   4  10   2        0.38        0.22      1.93 o
  -2  11   2       11.20       19.89      5.30 o
  -1  11   2        0.50       -2.33      2.33 o
   0  11   2        1.05       -0.44      2.50 o
   1  11   2        2.21        7.07      3.98 o
 -10   1   3       24.58       26.23      2.26 o
  -9   1   3        0.34        0.57      1.37 o
  -8   1   3        4.05        2.73      0.93 o
  -7   1   3        0.33       -0.17      0.57 o
  -6   1   3        0.37       -0.25      0.43 o
  -5   1   3      199.46      194.71      2.12 o
  -4   1   3        1.40        0.59      0.28 o
  -3   1   3       91.92       78.31      0.95 o
  -2   1   3      241.49      267.59      2.08 o
  -1   1   3      267.31      271.41      1.95 o
   0   1   3    11811.71    10787.52    108.28 o
   1   1   3      843.00      821.50      5.53 o
   2   1   3      321.70      340.39      2.70 o
   3   1   3       92.59       91.59      1.03 o
   4   1   3     1128.93     1182.43      7.92 o
   5   1   3      117.07      126.89      1.58 o
   6   1   3       44.61       47.60      1.08 o
   7   1   3      155.40      158.03      2.45 o
   8   1   3       16.28       13.06      1.59 o
   9   1   3        0.41       -1.94      1.94 o
  10   1   3        2.41        1.03      1.79 o
 -10   2   3        1.38       -1.02      1.86 o
  -9   2   3       14.39        8.97      1.69 o
  -8   2   3       85.41       91.72      2.45 o
  -7   2   3        7.92        6.69      0.83 o
  -6   2   3       45.41       44.75      1.04 o
  -5   2   3      141.51      145.88      1.68 o
  -4   2   3       54.13       57.26      0.88 o
  -3   2   3      344.32      345.75      2.70 o
  -2   2   3      621.21      591.83      3.95 o
  -1   2   3        0.18        1.71      0.15 o
   0   2   3      361.64      338.77      2.95 o
   1   2   3        8.65       12.03      0.28 o
   2   2   3      234.15      249.30      2.06 o
   3   2   3       92.82       89.45      1.10 o
   4   2   3     4603.79     4819.80     31.28 o
   5   2   3      187.02      193.19      2.08 o
   6   2   3       44.44       38.76      1.24 o
   7   2   3        0.90       -0.51      0.67 o
   8   2   3       90.57       91.74      2.52 o
   9   2   3        6.79        5.89      1.79 o
  10   2   3        1.43        0.19      1.86 o
 -10   3   3        9.20        6.38      1.66 o
  -9   3   3        2.02        1.07      1.05 o
  -8   3   3       45.11       41.09      1.42 o
  -7   3   3       15.09       14.77      0.87 o
  -6   3   3        0.70       -0.53      0.53 o
  -5   3   3      220.54      235.76      2.49 o
  -4   3   3       33.20       33.30      0.70 o
  -3   3   3        0.72        0.85      0.28 o
  -2   3   3      242.13      241.99      4.35 o
  -1   3   3      413.53      487.33      5.43 o
   0   3   3       32.62       31.98      2.15 o
   1   3   3      203.28      216.38      2.48 o
   2   3   3      515.70      527.84      4.58 o
   3   3   3        0.24       -0.21      0.21 o
   4   3   3       91.53       89.75      1.41 o
   5   3   3      160.36      170.05      2.16 o
   6   3   3      216.39      217.08      3.09 o
   7   3   3       28.74       30.67      1.33 o
   8   3   3      206.11      211.87      3.49 o
   9   3   3        1.27        1.27      1.30 o
  10   3   3        2.69        2.19      1.57 o
 -10   4   3        0.01       -0.68      1.09 o
  -9   4   3        0.00       -0.83      0.88 o
  -8   4   3        7.46        6.27      0.90 o
  -7   4   3        0.17       -0.58      0.58 o
  -6   4   3        3.24        2.37      0.57 o
  -5   4   3        0.65       -0.40      0.40 o
  -4   4   3       89.65       93.38      1.56 o
  -3   4   3      669.90      772.00      9.26 o
  -2   4   3        0.00        0.15      0.38 o
  -1   4   3      921.74     1038.54     12.44 o
   0   4   3       56.43       50.83      1.72 o
   1   4   3      394.98      424.52      5.74 o
   2   4   3       63.24       63.07      1.22 o
   3   4   3       30.43       29.08      2.16 o
   4   4   3       22.21       24.62      0.92 o
   5   4   3       11.15       14.89      0.77 o
   6   4   3        0.11        0.36      0.50 o
   7   4   3        7.73        7.04      0.88 o
   8   4   3        0.15        0.67      0.84 o
   9   4   3       40.36       43.65      1.78 o
  -9   5   3        0.13        0.72      1.19 o
  -8   5   3       18.86       23.32      1.56 o
  -7   5   3        8.88        6.95      1.04 o
  -6   5   3        0.10       -0.56      0.56 o
  -5   5   3       72.74       72.76      5.97 o
  -4   5   3       49.14       47.74      2.33 o
  -3   5   3      174.38      189.83      6.93 o
  -2   5   3      155.19      162.69      2.74 o
  -1   5   3        0.06       -0.27      0.27 o
   0   5   3        0.02        0.39      0.70 o
   1   5   3      855.11      947.52     10.56 o
   2   5   3       76.93       73.92      3.25 o
   3   5   3      132.10      145.72      3.21 o
   4   5   3       44.36       44.35      2.33 o
   5   5   3       91.59       96.32      1.98 o
   6   5   3        0.05       -0.83      0.83 o
   7   5   3       77.75       78.55      3.29 o
   8   5   3        1.29        0.80      1.04 o
   9   5   3        4.29        4.60      1.37 o
  -9   6   3       14.12       14.14      1.98 o
  -8   6   3       26.20       22.99      3.13 o
  -7   6   3       13.36        9.84      2.19 o
  -6   6   3        7.98        6.63      1.88 o
  -5   6   3       22.57       27.63      2.19 o
  -4   6   3       76.65       74.33      2.96 o
  -3   6   3       48.03       52.39      2.19 o
  -2   6   3       15.87       13.15      0.66 o
  -1   6   3        9.61        7.93      0.66 o
   0   6   3      142.12      137.64      2.41 o
   1   6   3        5.04        7.29      0.64 o
   2   6   3        0.29        2.16      0.57 o
   3   6   3      100.59      108.74      3.27 o
   4   6   3       17.46       14.40      1.56 o
   5   6   3      228.93      251.22      6.71 o
   6   6   3        2.05        0.00      1.56 o
   7   6   3        2.24        1.55      1.99 o
   8   6   3        7.32        5.90      1.22 o
  -8   7   3        2.87        2.43      2.19 o
  -7   7   3        0.64        0.00      1.88 o
  -6   7   3       19.61       15.84      2.19 o
  -5   7   3       22.38       27.23      2.19 o
  -4   7   3       89.33       66.98      2.96 o
  -3   7   3       39.20       41.14      1.86 o
  -2   7   3       75.32       71.41      2.65 o
  -1   7   3       34.78       34.71      1.74 o
   0   7   3        2.37        1.57      0.77 o
   1   7   3      137.82      128.20      3.15 o
   2   7   3      164.12      167.14      3.76 o
   3   7   3        0.08       -0.66      0.94 o
   4   7   3       14.51       12.77      2.21 o
   5   7   3        8.57       11.78      3.09 o
   6   7   3        7.94        7.29      1.88 o
   7   7   3        1.56        1.65      1.70 o
   8   7   3        0.00        1.56      2.65 o
  -7   8   3        4.23        2.65      1.88 o
  -6   8   3       56.68       62.04      3.44 o
  -5   8   3        1.02       -0.59      1.38 o
  -4   8   3        3.58       -0.35      1.22 o
  -3   8   3       12.61       11.92      1.29 o
  -2   8   3      137.56      160.14      3.31 o
  -1   8   3        9.07        6.31      1.43 o
   0   8   3       57.18       46.57      4.20 o
   1   8   3        0.71       -0.88      0.88 o
   2   8   3        0.72       -0.73      0.87 o
   3   8   3       20.09       26.53      1.77 o
   4   8   3       38.42       38.12      2.33 o
   5   8   3       20.70       18.30      2.01 o
   6   8   3        1.55        1.77      1.70 o
   7   8   3       11.39       16.03      5.30 o
  -6   9   3       70.00       76.70      4.64 o
  -5   9   3        7.85        8.97      1.73 o
  -4   9   3       39.78       38.24      2.18 o
  -3   9   3       21.27       19.59      3.20 o
  -2   9   3        6.93        9.35      1.77 o
  -1   9   3        1.32        0.80      0.80 o
   0   9   3       48.30       39.46      6.63 o
   1   9   3       24.40       27.84      4.86 o
   2   9   3       67.65       58.79      6.19 o
   3   9   3       21.51       27.07      1.62 o
   4   9   3       35.27       36.64      2.18 o
   5   9   3        3.41        0.97      1.47 o
   6   9   3        5.67        5.08      1.99 o
  -4  10   3        2.65        3.03      1.93 o
  -3  10   3        3.61        4.69      3.32 o
  -2  10   3        4.35        5.75      3.09 o
  -1  10   3        2.51        1.63      2.01 o
   0  10   3        2.22        3.09      2.19 o
   1  10   3        9.62        9.18      2.64 o
   2  10   3        0.02       -1.77      3.09 o
   3  10   3       17.04       23.87      5.30 o
   4  10   3       17.93       28.29      6.19 o
  -1  11   3        1.30        2.11      2.64 o
   0  11   3        6.44        6.19      2.81 o
   1  11   3       18.29       34.04      6.19 o
 -10   0   4        2.43        5.54      3.09 o
  -9   0   4        3.24        1.60      2.21 o
  -8   0   4        0.03       -0.93      1.38 o
  -7   0   4        9.12        8.98      1.15 o
  -6   0   4      121.81      121.52      2.34 o
  -5   0   4        7.93        4.10      0.61 o
  -4   0   4       12.30        3.97      0.53 o
  -3   0   4     1960.32     1912.58     19.76 o
  -2   0   4       93.47       91.55      1.77 o
  -1   0   4       60.24       74.27      1.53 o
   0   0   4     4818.39     4482.21     58.25 o
   1   0   4      311.87      322.22      4.76 o
   2   0   4     1046.28     1037.42     10.91 o
   3   0   4        0.19       -0.20      0.25 o
   4   0   4      126.83      116.15      2.13 o
   5   0   4       34.57       37.56      1.58 o
   6   0   4       29.32       30.12      1.23 o
   7   0   4       62.14       64.08      2.09 o
   8   0   4        0.09        1.55      1.56 o
   9   0   4       39.40       37.90      3.44 o
  10   0   4       27.33       31.62      3.44 o
 -10   1   4        2.12        0.77      1.55 o
  -9   1   4       16.19       14.85      1.98 o
  -8   1   4       13.28       12.18      1.28 o
  -7   1   4       54.23       59.06      1.53 o
  -6   1   4       19.93       18.01      0.74 o
  -5   1   4       52.26       55.00      1.23 o
  -4   1   4      142.21      124.25      1.41 o
  -3   1   4        0.27        1.10      0.26 o
  -2   1   4     1037.73     1045.05      7.05 o
  -1   1   4      364.40      361.74      2.70 o
   0   1   4     2580.82     2541.30     16.52 o
   1   1   4      336.71      319.61      2.44 o
   2   1   4       38.95       38.25      0.61 o
   3   1   4        0.20       -0.21      0.21 o
   4   1   4     1101.91     1108.07      7.85 o
   5   1   4       60.05       51.51      1.01 o
   6   1   4       60.45       61.41      1.19 o
   7   1   4        6.82        5.20      0.90 o
   8   1   4        7.20        7.10      1.47 o
   9   1   4        0.32       -1.30      1.30 o
  10   1   4        0.01       -0.49      1.69 o
 -10   2   4       10.51       10.66      2.30 o
  -9   2   4       15.02        9.63      1.55 o
  -8   2   4        6.89        9.09      1.20 o
  -7   2   4        1.99        0.69      0.62 o
  -6   2   4       91.12       92.41      1.43 o
  -5   2   4        7.24        9.08      0.52 o
  -4   2   4       15.52       11.60      0.49 o
  -3   2   4        8.53        9.49      0.36 o
  -2   2   4        6.73        6.28      0.27 o
  -1   2   4        0.55        0.51      0.12 o
   0   2   4      666.17      613.49      4.80 o
   1   2   4      143.39      134.00      1.15 o
   2   2   4      592.79      624.79      4.58 o
   3   2   4      583.14      633.93      4.79 o
   4   2   4      552.09      579.52      4.65 o
   5   2   4      148.13      133.62      1.69 o
   6   2   4       66.84       60.83      1.75 o
   7   2   4        9.42        7.66      0.91 o
   8   2   4       59.24       57.14      2.07 o
   9   2   4       16.77       16.36      2.30 o
  10   2   4        0.03       -0.79      1.90 o
 -10   3   4       10.95        8.08      1.95 o
  -9   3   4        0.41       -0.89      0.89 o
  -8   3   4        4.61        3.79      0.85 o
  -7   3   4        9.84        8.49      0.83 o
  -6   3   4       60.43       59.17      1.43 o
  -5   3   4       12.91       11.72      0.63 o
  -4   3   4      152.80      144.61      1.64 o
  -3   3   4      585.24      608.14      4.75 o
  -2   3   4      114.06      118.10      1.38 o
  -1   3   4      157.22      172.76      2.24 o
   0   3   4       68.66       61.37      1.03 o
   1   3   4        3.90        5.38      0.40 o
   2   3   4        1.85        1.87      0.27 o
   3   3   4        0.35        0.44      0.21 o
   4   3   4      194.30      194.91      2.22 o
   5   3   4        7.42        5.68      0.55 o
   6   3   4      413.21      414.92      4.85 o
   7   3   4      100.06      101.10      2.92 o
   8   3   4        9.38        8.71      1.13 o
   9   3   4        1.61        0.28      1.23 o
 -10   4   4        0.77       -1.21      1.21 o
  -9   4   4        0.35       -0.87      0.87 o
  -8   4   4        0.00       -0.89      0.89 o
  -7   4   4        1.21       -0.11      0.63 o
  -6   4   4        0.27       -0.46      0.46 o
  -5   4   4       16.85       15.59      0.95 o
  -4   4   4        4.66        5.90      0.48 o
  -3   4   4      958.55     1095.06     18.76 o
  -2   4   4       16.13       18.18      0.75 o
  -1   4   4      228.37      262.71      5.10 o
   0   4   4       21.42       29.30      0.84 o
   1   4   4      932.61     1037.44     12.95 o
   2   4   4        7.24        5.19      0.86 o
   3   4   4       22.48       27.86      0.89 o
   4   4   4      209.46      213.01      3.10 o
   5   4   4        0.09       -0.39      0.41 o
   6   4   4        2.05        1.81      0.69 o
   7   4   4       20.40       21.62      1.35 o
   8   4   4       27.49       23.01      1.27 o
   9   4   4       26.90       29.92      1.61 o
  -9   5   4        4.27        3.91      1.68 o
  -8   5   4        0.19       -0.62      1.04 o
  -7   5   4       33.54       31.23      1.56 o
  -6   5   4       36.81       37.91      1.45 o
  -5   5   4       91.57       96.90      5.53 o
  -4   5   4       10.67       10.19      1.25 o
  -3   5   4        1.67        2.09      0.48 o
  -2   5   4        0.45        1.89      0.83 o
  -1   5   4       58.35       77.58      1.69 o
   0   5   4        0.83        1.13      0.70 o
   1   5   4      575.60      642.99      7.54 o
   2   5   4       40.92       44.80      1.34 o
   3   5   4       45.53       51.20      1.75 o
   4   5   4       52.29       55.50      3.09 o
   5   5   4       15.87       17.10      1.00 o
   6   5   4        9.63        9.68      1.06 o
   7   5   4       32.32       33.63      1.91 o
   8   5   4        0.01       -0.53      1.08 o
   9   5   4        0.19       -0.99      1.23 o
  -9   6   4       22.52       17.68      2.19 o
  -8   6   4       23.35       23.84      2.96 o
  -7   6   4       43.33       41.52      3.54 o
  -6   6   4        1.19       -0.54      2.87 o
  -5   6   4        0.14        0.66      1.25 o
  -4   6   4        0.24        1.52      1.77 o
  -3   6   4        3.09        4.27      0.94 o
  -2   6   4       85.95       88.06      2.08 o
  -1   6   4      203.09      193.31      3.26 o
   0   6   4      463.69      438.27      6.19 o
   1   6   4       62.42       61.85      1.61 o
   2   6   4       18.06       19.70      2.21 o
   3   6   4        1.53        0.57      1.06 o
   4   6   4      298.39      314.02      7.34 o
   5   6   4       30.47       31.73      2.50 o
   6   6   4       12.36       15.03      3.32 o
   7   6   4        1.96        3.76      1.88 o
   8   6   4        0.68       -0.18      0.80 o
  -8   7   4        2.76        2.84      2.12 o
  -7   7   4       10.81        8.40      2.19 o
  -6   7   4        6.77        1.89      1.70 o
  -5   7   4       26.33       26.99      2.19 o
  -4   7   4      336.96      333.91     11.27 o
  -3   7   4       16.00       15.59      1.43 o
  -2   7   4        4.70       -0.67      0.67 o
  -1   7   4       25.20       20.70      1.89 o
   0   7   4     1003.23      925.12     14.44 o
   1   7   4       11.59       12.48      1.59 o
   2   7   4       57.85       54.88      1.88 o
   3   7   4        0.35       -0.22      0.94 o
   4   7   4       16.10       15.12      1.70 o
   5   7   4        4.90        5.59      1.77 o
   6   7   4        5.35        5.08      1.88 o
   7   7   4        4.70        6.75      3.32 o
  -7   8   4        0.16        0.22      1.88 o
  -6   8   4        7.50        6.46      3.09 o
  -5   8   4        5.94        4.42      1.56 o
  -4   8   4      221.23      227.65      6.04 o
  -3   8   4       12.74       14.09      1.78 o
  -2   8   4      656.13      609.57      9.79 o
  -1   8   4       40.72       37.51      1.80 o
   0   8   4       85.41       80.02      2.27 o
   1   8   4        8.42        8.42      1.15 o
   2   8   4        1.56        0.57      0.82 o
   3   8   4        0.12       -0.88      0.88 o
   4   8   4        2.65        3.54      1.25 o
   5   8   4        1.71        2.65      1.70 o
   6   8   4        7.45       10.18      3.09 o
   7   8   4        0.36        2.21      1.88 o
  -6   9   4       55.20       50.63      3.27 o
  -5   9   4       20.57       19.24      2.10 o
  -4   9   4        0.05       -0.22      1.16 o
  -3   9   4        8.99       13.21      1.55 o
  -2   9   4        0.05       -0.68      0.86 o
  -1   9   4        7.67        8.41      1.13 o
   0   9   4        3.61        3.06      1.80 o
   1   9   4        0.28        0.00      1.88 o
   2   9   4       43.37       33.53      4.64 o
   3   9   4       11.68       13.46      1.64 o
   4   9   4        1.48        0.65      1.29 o
   5   9   4       14.53       21.38      3.54 o
  -4  10   4        2.82        1.33      1.58 o
  -3  10   4       11.17       12.49      1.99 o
  -2  10   4        1.68        4.86      3.54 o
  -1  10   4        5.81        5.98      2.33 o
   0  10   4        7.61        9.28      2.50 o
   1  10   4        0.07       -2.65      2.65 o
   2  10   4        0.00       -0.88      2.65 o
   3  10   4        2.37        6.63      3.98 o
   4  10   4        2.60        7.07      4.42 o
  -1  11   4        0.16        1.99      2.50 o
   0  11   4        4.76        3.76      2.81 o
   1  11   4        1.01        0.44      3.54 o
 -10   1   5        0.44        1.23      1.89 o
  -9   1   5       18.91       18.21      1.93 o
  -8   1   5        1.53        0.76      0.85 o
  -7   1   5       31.24       31.27      1.26 o
  -6   1   5      163.61      167.87      3.05 o
  -5   1   5       20.42       22.05      0.72 o
  -4   1   5      240.86      230.83      2.16 o
  -3   1   5        7.14        2.88      0.26 o
  -2   1   5       76.58       67.04      0.81 o
  -1   1   5      545.84      502.77      3.86 o
   0   1   5        0.22       -0.16      0.16 o
   1   1   5       15.35       17.03      0.42 o
   2   1   5       64.42       83.99      0.92 o
   3   1   5        0.02        0.11      0.24 o
   4   1   5       36.19       27.26      1.10 o
   5   1   5        2.11        2.07      0.41 o
   6   1   5        2.16        2.53      0.57 o
   7   1   5       11.28       11.73      1.13 o
   8   1   5        0.07       -0.67      1.15 o
   9   1   5        0.32       -0.84      1.60 o
  10   1   5        0.35       -0.95      2.00 o
 -10   2   5       65.36       67.45      3.74 o
  -9   2   5        7.56        7.10      1.82 o
  -8   2   5      183.47      197.16      3.63 o
  -7   2   5      133.65      135.09      3.03 o
  -6   2   5        1.04        0.68      0.43 o
  -5   2   5       11.88       10.61      0.54 o
  -4   2   5       15.84       13.33      0.51 o
  -3   2   5        0.64        1.14      0.26 o
  -2   2   5       48.45       37.39      0.58 o
  -1   2   5       12.54        7.83      0.25 o
   0   2   5      562.59      589.95      4.07 o
   1   2   5       35.43       33.46      0.50 o
   2   2   5      347.69      370.22      2.93 o
   3   2   5      359.90      362.54      3.03 o
   4   2   5       26.24       20.48      0.71 o
   5   2   5       20.29       20.28      0.73 o
   6   2   5      148.97      149.71      3.45 o
   7   2   5        5.66        6.02      0.92 o
   8   2   5        0.11       -0.99      0.99 o
   9   2   5        2.55        1.33      1.60 o
  10   2   5        0.01        0.63      1.86 o
 -10   3   5        1.41       -0.29      1.17 o
  -9   3   5        9.28        7.49      1.28 o
  -8   3   5       10.80       12.18      1.10 o
  -7   3   5        2.01       -0.66      0.71 o
  -6   3   5      212.85      217.96      2.86 o
  -5   3   5        7.65        5.31      0.49 o
  -4   3   5        0.03       -0.30      0.30 o
  -3   3   5      128.34      145.28      1.50 o
  -2   3   5       62.73       61.15      1.20 o
  -1   3   5       77.57       94.28      1.51 o
   0   3   5       63.03       71.34      1.12 o
   1   3   5       83.76       89.01      1.42 o
   2   3   5       63.43       58.10      0.94 o
   3   3   5       22.75       22.85      0.68 o
   4   3   5        0.23        0.85      0.53 o
   5   3   5       93.25      100.24      1.64 o
   6   3   5      195.55      196.04      2.96 o
   7   3   5      149.04      148.36      2.70 o
   8   3   5        3.30        1.34      1.00 o
   9   3   5        0.12        0.76      1.27 o
 -10   4   5        4.34        3.98      2.65 o
  -9   4   5        0.01       -0.87      0.87 o
  -8   4   5        2.45        0.70      0.87 o
  -7   4   5        1.56        0.21      0.68 o
  -6   4   5       23.38       24.08      1.07 o
  -5   4   5       18.95       18.10      0.64 o
  -4   4   5       12.41       10.00      0.64 o
  -3   4   5      155.08      165.65      3.23 o
  -2   4   5      411.31      434.76     10.14 o
  -1   4   5      807.30      897.54     11.28 o
   0   4   5      261.45      295.68      6.05 o
   1   4   5      298.77      293.42      4.09 o
   2   4   5       13.94       14.67      1.75 o
   3   4   5        6.12        5.34      0.48 o
   4   4   5        8.08        9.57      0.71 o
   5   4   5        0.54        0.10      0.42 o
   6   4   5      105.23      112.41      2.31 o
   7   4   5       16.38       16.76      1.07 o
   8   4   5       67.23       66.08      2.27 o
   9   4   5        0.02        0.94      1.14 o
  -9   5   5        0.84       -0.99      1.14 o
  -8   5   5        4.60        3.36      1.14 o
  -7   5   5       66.34       68.54      2.22 o
  -6   5   5       45.05       44.83      1.56 o
  -5   5   5      201.76      198.14      6.85 o
  -4   5   5        4.57        3.09      1.25 o
  -3   5   5       20.41       26.31      1.34 o
  -2   5   5       26.71       34.21      1.10 o
  -1   5   5      223.86      242.14      3.75 o
   0   5   5      176.93      175.92      3.00 o
   1   5   5      267.37      293.93      4.50 o
   2   5   5      255.36      249.31      5.31 o
   3   5   5      131.42      151.91      4.21 o
   4   5   5        0.62        0.88      1.06 o
   5   5   5      165.00      172.75      3.13 o
   6   5   5      216.00      221.98      4.09 o
   7   5   5       11.94       11.48      1.30 o
   8   5   5       24.07       27.19      1.76 o
   9   5   5       27.66       34.64      2.16 o
  -9   6   5       12.62       10.88      1.20 o
  -8   6   5        2.31        1.11      2.19 o
  -7   6   5        5.84        5.53      1.88 o
  -6   6   5       28.88       33.26      2.64 o
  -5   6   5       14.04       15.50      2.65 o
  -4   6   5        3.89        3.09      1.25 o
  -3   6   5       50.23       47.20      2.43 o
  -2   6   5      191.97      178.42      4.07 o
  -1   6   5       28.67       34.43      1.21 o
   0   6   5       20.23       16.89      0.84 o
   1   6   5       43.48       42.83      1.74 o
   2   6   5      490.13      466.14      8.90 o
   3   6   5      523.42      542.56     10.47 o
   4   6   5      116.64      118.09      4.03 o
   5   6   5        0.92        0.66      2.87 o
   6   6   5        9.66       10.55      2.01 o
   7   6   5       49.01       48.09      3.58 o
   8   6   5        4.29        4.12      1.81 o
  -8   7   5        1.92       -2.01      2.01 o
  -7   7   5        9.23        7.74      2.19 o
  -6   7   5        5.64        5.53      1.88 o
  -5   7   5       13.69       11.92      1.88 o
  -4   7   5       65.36       67.11      2.96 o
  -3   7   5        2.56        2.32      1.13 o
  -2   7   5       70.25       82.06      2.89 o
  -1   7   5      200.92      171.50      5.94 o
   0   7   5     1120.67     1055.93     20.96 o
   1   7   5       34.56       33.86      1.77 o
   2   7   5       51.05       50.34      2.33 o
   3   7   5       60.40       60.49      2.64 o
   4   7   5       13.41       14.67      1.77 o
   5   7   5        6.66        5.08      1.56 o
   6   7   5        1.25        1.33      1.56 o
   7   7   5       25.61       23.25      3.98 o
  -7   8   5        6.77        5.34      5.08 o
  -6   8   5        0.76        0.80      3.32 o
  -5   8   5       12.26       11.75      1.88 o
  -4   8   5      216.90      255.27      5.73 o
  -3   8   5       41.59       44.52      2.02 o
  -2   8   5        5.20        2.28      0.84 o
  -1   8   5       37.64       33.19      1.74 o
   0   8   5        0.07        0.05      0.77 o
   1   8   5       23.96       22.64      1.50 o
   2   8   5       98.70       87.02      3.98 o
   3   8   5       17.39       18.31      1.98 o
   4   8   5        1.99        3.68      1.38 o
   5   8   5       10.20       15.24      2.21 o
   6   8   5        0.27        1.49      1.70 o
  -6   9   5       19.46       20.59      2.32 o
  -5   9   5       10.13        7.62      2.21 o
  -4   9   5        0.01        0.81      1.16 o
  -3   9   5        1.02        0.94      1.13 o
  -2   9   5       17.34       17.57      1.19 o
  -1   9   5        6.35        7.06      1.15 o
   0   9   5       16.02       11.62      1.17 o
   1   9   5        0.00       -0.83      0.83 o
   2   9   5       38.43       40.69      3.09 o
   3   9   5        0.01       -0.40      1.55 o
   4   9   5        2.61        3.09      1.62 o
   5   9   5        6.18        5.75      2.65 o
  -4  10   5        2.27        0.24      1.99 o
  -3  10   5        1.02        2.95      1.58 o
  -2  10   5       10.03        5.30      3.54 o
  -1  10   5        1.04        1.09      3.09 o
   0  10   5        1.22        1.77      2.19 o
   1  10   5       13.72       29.17      5.30 o
   2  10   5       42.94       44.64      6.19 o
   3  10   5       28.35       41.11      6.63 o
   4  10   5       25.62       32.27      6.19 o
  -1  11   5       54.15       74.33      5.31 o
   0  11   5        0.02       -1.56      3.54 o
 -10   0   6        0.00       -0.27      2.01 o
  -9   0   6       44.19       50.34      7.07 o
  -8   0   6       20.08       15.52      2.19 o
  -7   0   6        4.04        6.18      1.07 o
  -6   0   6      202.19      206.59      3.24 o
  -5   0   6       99.34      109.97      2.10 o
  -4   0   6     1902.60     1886.15     19.80 o
  -3   0   6        7.92        8.48      0.59 o
  -2   0   6     9185.32     8482.21    294.40 o
  -1   0   6      148.85      175.26      3.06 o
   0   0   6     2165.73     2164.04     28.32 o
   1   0   6      835.18      701.69     27.95 o
   2   0   6      163.61      142.15      2.43 o
   3   0   6      319.43      297.25      4.42 o
   4   0   6       17.47       20.36      1.41 o
   5   0   6        9.10       11.57      0.75 o
   6   0   6       32.90       33.91      1.84 o
   7   0   6        5.15        4.74      1.70 o
   8   0   6        6.28        8.40      2.19 o
   9   0   6        7.92        5.75      3.09 o
  10   0   6        0.00        1.77      3.54 o
 -10   1   6       28.05       30.99      2.49 o
  -9   1   6        0.80        1.57      1.37 o
  -8   1   6        7.09        8.58      1.22 o
  -7   1   6        1.51        1.40      0.62 o
  -6   1   6      337.67      335.76      3.21 o
  -5   1   6      164.26      172.42      1.99 o
  -4   1   6      759.96      766.65      5.64 o
  -3   1   6       49.50       40.50      0.71 o
  -2   1   6        1.32        1.93      0.27 o
  -1   1   6       32.96       34.40      0.57 o
   0   1   6     1239.18     1231.32      8.96 o
   1   1   6       11.38       10.54      0.35 o
   2   1   6        0.60        0.63      0.22 o
   3   1   6        5.42        6.53      0.38 o
   4   1   6       63.66       66.93      1.12 o
   5   1   6        3.42        3.85      0.45 o
   6   1   6       11.14       10.05      0.69 o
   7   1   6        2.00        2.04      0.94 o
   8   1   6        3.27        1.77      1.43 o
   9   1   6        9.91        9.94      2.14 o
  10   1   6        0.00       -2.19      2.19 o
 -10   2   6        0.05       -1.29      1.94 o
  -9   2   6       81.96       93.34      4.50 o
  -8   2   6       40.87       40.55      1.76 o
  -7   2   6       70.55       77.50      1.78 o
  -6   2   6        3.25        3.67      0.50 o
  -5   2   6        0.69        2.26      0.43 o
  -4   2   6       38.55       34.80      0.76 o
  -3   2   6       20.51       16.71      0.47 o
  -2   2   6       18.12       17.99      0.43 o
  -1   2   6        9.46        4.96      0.23 o
   0   2   6      976.08      973.02      6.85 o
   1   2   6       85.72       82.42      1.19 o
   2   2   6      164.58      190.84      1.78 o
   3   2   6        0.12       -0.10      0.26 o
   4   2   6       14.76       10.44      0.55 o
   5   2   6       32.37       31.44      0.88 o
   6   2   6       65.50       72.64      1.78 o
   7   2   6        0.01       -0.69      0.69 o
   8   2   6        0.81       -0.73      1.05 o
   9   2   6        2.56        1.77      1.60 o
 -10   3   6        1.02       -0.78      1.19 o
  -9   3   6        5.85        3.13      1.37 o
  -8   3   6       29.58       29.58      1.40 o
  -7   3   6       18.73       14.19      1.04 o
  -6   3   6       97.87      103.61      1.90 o
  -5   3   6      260.99      260.99      2.63 o
  -4   3   6      110.96      111.65      1.44 o
  -3   3   6       70.27       74.65      1.02 o
  -2   3   6      161.46      162.22      1.61 o
  -1   3   6     1081.10     1195.50     19.10 o
   0   3   6      614.98      605.59     12.22 o
   1   3   6      712.10      806.92      7.18 o
   2   3   6       79.43       87.31      1.11 o
   3   3   6        2.84        1.87      0.34 o
   4   3   6       56.71       68.89      1.23 o
   5   3   6       61.82       64.48      1.41 o
   6   3   6        1.03        0.72      0.71 o
   7   3   6       17.15       15.70      1.08 o
   8   3   6        4.31        3.15      1.15 o
   9   3   6        0.96        1.41      1.37 o
  -9   4   6        2.84        1.52      0.91 o
  -8   4   6        9.11       10.03      1.15 o
  -7   4   6       38.13       37.58      1.28 o
  -6   4   6        7.91        7.16      0.74 o
  -5   4   6      244.13      251.88      2.81 o
  -4   4   6       47.96       47.50      1.24 o
  -3   4   6     1245.76     1261.54     38.90 o
  -2   4   6       14.50        9.43      0.66 o
  -1   4   6       78.50       98.23      2.62 o
   0   4   6        6.37        6.46      0.52 o
   1   4   6        0.08        0.88      0.51 o
   2   4   6       17.03       21.82      2.87 o
   3   4   6        0.92        0.28      0.42 o
   4   4   6       30.83       29.61      1.12 o
   5   4   6        3.15        3.05      0.54 o
   6   4   6        0.02        0.11      0.59 o
   7   4   6       34.96       38.01      1.46 o
   8   4   6       95.98       92.94      2.38 o
   9   4   6       96.51      106.37      3.01 o
  -9   5   6       12.97        9.02      1.56 o
  -8   5   6        0.98       -0.04      1.04 o
  -7   5   6      102.47      105.80      2.71 o
  -6   5   6       44.24       48.30      1.89 o
  -5   5   6        5.47        4.85      0.77 o
  -4   5   6       11.47       11.95      1.56 o
  -3   5   6       46.89       47.56      2.46 o
  -2   5   6        6.04        7.55      0.80 o
  -1   5   6       37.81       50.84      1.40 o
   0   5   6        1.24        2.03      0.52 o
   1   5   6       28.14       30.12      1.17 o
   2   5   6      136.55      150.18      8.84 o
   3   5   6      204.09      225.17      5.46 o
   4   5   6      128.91      125.01      4.21 o
   5   5   6      137.61      139.57      3.19 o
   6   5   6      142.82      151.08      3.26 o
   7   5   6        0.55        0.97      1.01 o
   8   5   6        2.86        4.78      1.30 o
   9   5   6        4.19        4.86      1.88 o
  -8   6   6        0.84       -0.66      1.88 o
  -7   6   6        1.52        1.33      1.88 o
  -6   6   6        0.09        1.11      1.56 o
  -5   6   6        3.07        2.21      1.25 o
  -4   6   6       58.88       61.67      2.81 o
  -3   6   6       37.77       40.40      2.65 o
  -2   6   6      177.13      178.22      4.16 o
  -1   6   6        1.13        0.84      0.52 o
   0   6   6       48.50       49.82      1.51 o
   1   6   6      203.12      185.40      4.13 o
   2   6   6     1957.48     1950.23     45.97 o
   3   6   6        6.90        6.75      1.25 o
   4   6   6      146.58      145.92      4.52 o
   5   6   6        0.36        0.83      1.38 o
   6   6   6        3.18        3.25      1.70 o
   7   6   6       14.84       17.95      2.64 o
   8   6   6        0.78        0.53      1.02 o
  -8   7   6        1.31       -1.29      2.43 o
  -7   7   6        8.79        9.10      3.32 o
  -6   7   6       37.22       37.79      2.81 o
  -5   7   6       28.84       28.02      3.32 o
  -4   7   6        0.48       -1.11      1.25 o
  -3   7   6       73.51       74.65      2.53 o
  -2   7   6      722.53      687.40     11.58 o
  -1   7   6       44.81       49.05      2.02 o
   0   7   6       72.80       73.68      3.89 o
   1   7   6       94.19       91.50      2.75 o
   2   7   6        7.71        5.55      1.19 o
   3   7   6       18.50       21.22      2.21 o
   4   7   6       11.87       10.65      2.21 o
   5   7   6       12.96       13.01      2.01 o
   6   7   6       21.73       26.48      2.65 o
   7   7   6        0.03       -0.22      1.88 o
  -7   8   6       14.83       15.04      2.50 o
  -6   8   6       42.99       45.56      3.09 o
  -5   8   6        9.38       13.07      1.88 o
  -4   8   6      161.46      154.92      4.18 o
  -3   8   6       40.69       42.65      2.10 o
  -2   8   6        0.20       -0.06      1.05 o
  -1   8   6        3.71        4.20      1.08 o
   0   8   6        8.88        5.76      1.08 o
   1   8   6        0.04       -0.97      0.97 o
   2   8   6       10.35       11.58      2.21 o
   3   8   6        2.75        4.57      1.58 o
   4   8   6        4.39        4.86      1.77 o
   5   8   6        1.80       -0.83      1.55 o
   6   8   6        0.08        2.49      1.70 o
  -6   9   6        0.83       -0.52      1.65 o
  -5   9   6        7.07        8.07      1.73 o
  -4   9   6        3.38        3.14      1.16 o
  -3   9   6        4.89        5.13      1.52 o
  -2   9   6        3.56        1.69      1.13 o
  -1   9   6        1.56        1.80      1.11 o
   0   9   6       61.65       48.64      2.40 o
   1   9   6        2.77        1.66      0.84 o
   2   9   6        0.00        0.22      0.84 o
   3   9   6       15.20       13.86      1.77 o
   4   9   6        0.19       -0.59      1.58 o
   5   9   6        8.62       16.36      2.65 o
  -4  10   6        1.37        2.65      1.93 o
  -3  10   6        2.37        2.06      1.58 o
  -2  10   6        4.23        4.86      3.54 o
  -1  10   6        6.98        7.51      2.50 o
   0  10   6        0.21       -0.88      1.88 o
   1  10   6        3.14        8.84      3.98 o
   2  10   6        0.12       -1.33      3.09 o
   3  10   6        2.55        7.07      4.42 o
   4  10   6        6.88        7.96      4.42 o
 -10   1   7        0.20       -0.47      1.46 o
  -9   1   7       25.22       25.82      2.49 o
  -8   1   7       61.58       50.92      2.74 o
  -7   1   7        2.65        3.02      0.66 o
  -6   1   7      201.69      201.24      2.49 o
  -5   1   7        0.52       -0.10      0.33 o
  -4   1   7      284.18      300.64      2.68 o
  -3   1   7       15.45       14.87      0.49 o
  -2   1   7      433.89      454.63      3.74 o
  -1   1   7        5.56        7.18      0.28 o
   0   1   7     4935.61     4813.27     33.75 o
   1   1   7       62.23       63.70      0.80 o
   2   1   7      357.24      354.61      3.08 o
   3   1   7      133.25      119.17      1.48 o
   4   1   7        0.13       -0.18      0.30 o
   5   1   7      147.35      139.51      2.30 o
   6   1   7        0.71       -0.60      0.60 o
   7   1   7        5.74        4.44      1.06 o
   8   1   7        4.10        2.80      1.53 o
   9   1   7        1.94        2.65      2.19 o
 -10   2   7       22.02       23.67      2.71 o
  -9   2   7      167.34      178.47      4.62 o
  -8   2   7       46.21       51.20      2.15 o
  -7   2   7       23.35       21.20      1.06 o
  -6   2   7        0.35       -0.22      0.50 o
  -5   2   7        4.04        4.91      0.44 o
  -4   2   7        3.11        0.70      0.34 o
  -3   2   7       38.29       41.27      0.76 o
  -2   2   7        2.57        2.08      0.27 o
  -1   2   7      168.04      167.82      1.48 o
   0   2   7      112.90      120.74      1.15 o
   1   2   7      648.67      739.14      5.63 o
   2   2   7       31.57       33.78      0.69 o
   3   2   7      493.16      520.73      4.02 o
   4   2   7      164.38      158.12      1.78 o
   5   2   7        1.44        0.70      0.45 o
   6   2   7       62.83       66.99      1.77 o
   7   2   7       20.52       18.97      1.14 o
   8   2   7        3.25        2.24      1.14 o
   9   2   7       13.45       13.80      2.30 o
 -10   3   7        2.46        1.19      1.28 o
  -9   3   7        0.83       -1.47      1.47 o
  -8   3   7       47.88       47.13      2.03 o
  -7   3   7      209.81      227.74      3.20 o
  -6   3   7        0.82       -0.56      0.56 o
  -5   3   7      271.27      279.47      2.78 o
  -4   3   7       32.73       30.34      0.77 o
  -3   3   7      761.52      817.07      6.64 o
  -2   3   7        1.67        0.68      0.29 o
  -1   3   7     2182.29     2353.54     16.31 o
   0   3   7       64.35       93.44      1.24 o
   1   3   7       46.52       51.90      0.79 o
   2   3   7      447.98      476.77      4.05 o
   3   3   7        0.76        2.49      0.39 o
   4   3   7       14.95       16.51      0.70 o
   5   3   7      158.56      164.86      2.51 o
   6   3   7        0.40       -0.63      0.63 o
   7   3   7        0.64        0.29      0.75 o
   8   3   7       15.63       19.09      1.51 o
   9   3   7        1.52        1.26      1.37 o
  -9   4   7        1.48        0.90      0.88 o
  -8   4   7        8.10        5.94      0.91 o
  -7   4   7       62.28       59.87      1.54 o
  -6   4   7       83.35       83.13      1.70 o
  -5   4   7      200.54      206.60      2.77 o
  -4   4   7      516.01      539.70      8.80 o
  -3   4   7       56.58       39.05      1.49 o
  -2   4   7       20.61       20.93      1.77 o
  -1   4   7      221.78      245.07      2.96 o
   0   4   7       17.49       14.10      0.59 o
   1   4   7       63.97       77.80      3.09 o
   2   4   7      191.69      195.06      4.76 o
   3   4   7       17.85       20.47      1.08 o
   4   4   7       57.19       56.73      1.10 o
   5   4   7       36.05       37.16      1.07 o
   6   4   7       14.79       15.43      0.94 o
   7   4   7        3.58        6.02      0.93 o
   8   4   7       58.39       65.53      2.04 o
   9   4   7        5.13        2.44      1.35 o
  -9   5   7       14.53       17.23      1.79 o
  -8   5   7        0.81       -0.88      1.04 o
  -7   5   7       36.23       35.98      1.66 o
  -6   5   7       10.39       10.64      1.04 o
  -5   5   7       70.24       76.99      1.85 o
  -4   5   7        0.24       -0.94      0.94 o
  -3   5   7       51.42       51.77      3.98 o
  -2   5   7        3.18        2.51      0.63 o
  -1   5   7      184.03      187.46      4.03 o
   0   5   7      201.70      201.90      4.56 o
   1   5   7        0.69        3.89      0.59 o
   2   5   7       12.45       14.31      1.11 o
   3   5   7      131.24      136.59      5.75 o
   4   5   7      762.58      749.52     13.58 o
   5   5   7      112.05      116.67      2.57 o
   6   5   7       93.77       93.18      2.83 o
   7   5   7        4.24        4.11      1.11 o
   8   5   7        0.78        0.35      1.14 o
  -8   6   7        9.65        7.74      2.50 o
  -7   6   7        0.13       -0.44      1.77 o
  -6   6   7        7.83        9.00      1.88 o
  -5   6   7       22.93       21.98      2.01 o
  -4   6   7        5.80        4.27      2.65 o
  -3   6   7       31.14       32.55      2.12 o
  -2   6   7        0.00       -0.94      0.94 o
  -1   6   7        0.00       -1.50      1.50 o
   0   6   7      613.60      566.10      9.49 o
   1   6   7      330.85      315.00      6.04 o
   2   6   7      373.08      355.83     10.17 o
   3   6   7      102.15      111.83      5.30 o
   4   6   7       10.03        7.47      3.32 o
   5   6   7       60.73       64.83      3.27 o
   6   6   7        2.48        5.53      1.88 o
   7   6   7        0.28        0.44      1.88 o
   8   6   7        4.34        3.18      1.11 o
  -8   7   7        0.09       -1.88      1.88 o
  -7   7   7        0.50        0.08      1.70 o
  -6   7   7       22.09       20.92      2.33 o
  -5   7   7       12.61       13.32      1.88 o
  -4   7   7        9.06        9.22      1.39 o
  -3   7   7      133.76      125.22      3.36 o
  -2   7   7      591.17      573.82     10.15 o
  -1   7   7      116.03      114.93      3.75 o
   0   7   7        0.04       -0.66      1.41 o
   1   7   7       18.58       18.50      2.83 o
   2   7   7       62.34       66.14      2.94 o
   3   7   7        8.66       11.05      1.77 o
   4   7   7        5.66        4.42      1.77 o
   5   7   7        3.38        4.86      2.21 o
   6   7   7        8.60        8.90      2.19 o
   7   7   7        0.09       -1.11      1.88 o
  -7   8   7        2.95        2.86      2.01 o
  -6   8   7       24.76       27.85      2.64 o
  -5   8   7        1.25        2.68      1.39 o
  -4   8   7        0.15        1.57      1.16 o
  -3   8   7        7.62        5.46      1.32 o
  -2   8   7       26.29       24.70      1.74 o
  -1   8   7        2.71        3.24      1.05 o
   0   8   7       16.25       11.33      1.50 o
   1   8   7       11.88        9.72      1.22 o
   2   8   7       55.11       47.13      2.37 o
   3   8   7        0.04        0.00      1.33 o
   4   8   7        3.06        2.65      1.77 o
   5   8   7       33.17       37.13      3.54 o
   6   8   7        0.65        0.44      2.21 o
  -6   9   7        0.72        3.15      1.70 o
  -5   9   7        0.34        1.47      1.43 o
  -4   9   7        1.51        1.60      1.16 o
  -3   9   7        4.48        5.91      1.26 o
  -2   9   7        1.22        2.87      0.84 o
  -1   9   7        1.24        0.80      1.13 o
   0   9   7        0.27        0.40      1.86 o
   1   9   7        1.07        1.33      0.88 o
   2   9   7        0.05        0.66      1.22 o
   3   9   7        0.10       -0.74      1.19 o
   4   9   7       46.01       50.60     10.39 o
   5   9   7        9.86       10.17      2.65 o
  -4  10   7        6.21        6.79      1.93 o
  -3  10   7        0.74        2.21      2.87 o
  -2  10   7        0.71        3.09      1.58 o
  -1  10   7        1.96        0.37      2.01 o
   0  10   7       15.17       13.79      2.96 o
   1  10   7        8.26        8.40      3.98 o
   2  10   7       13.48       23.43      5.30 o
   3  10   7        3.33        2.21      3.98 o
 -10   0   8        2.99        2.87      2.50 o
  -9   0   8        1.37       -0.88      1.88 o
  -8   0   8       49.63       46.62      3.13 o
  -7   0   8       92.56       90.04      2.76 o
  -6   0   8      422.94      428.56      5.50 o
  -5   0   8      125.75      127.60      2.28 o
  -4   0   8     3880.51     3861.16     67.66 o
  -3   0   8      274.74      294.48      3.95 o
  -2   0   8       32.56       23.47      0.96 o
  -1   0   8      159.70      166.79      3.06 o
   0   0   8      529.24      486.08     21.54 o
   1   0   8        0.08       -0.27      0.27 o
   2   0   8      132.32      137.06      3.32 o
   3   0   8       26.33       26.81      1.60 o
   4   0   8       21.51       18.09      1.54 o
   5   0   8        0.51        0.18      0.59 o
   6   0   8        0.62       -0.22      0.91 o
   7   0   8       60.20       57.02      4.86 o
   8   0   8       11.48       15.47      3.54 o
   9   0   8       12.64        3.98      3.09 o
 -10   1   8        1.01       -1.12      1.42 o
  -9   1   8        0.89        3.96      1.52 o
  -8   1   8       62.04       57.04      2.48 o
  -7   1   8       19.53       19.20      1.03 o
  -6   1   8       13.15       12.18      0.66 o
  -5   1   8       14.07       14.09      0.62 o
  -4   1   8       24.61       27.25      0.73 o
  -3   1   8        1.48        1.09      0.27 o
  -2   1   8     1977.13     2047.23     15.60 o
  -1   1   8      315.10      342.73      2.80 o
   0   1   8     2035.03     2092.32     15.04 o
   1   1   8        3.34        2.13      0.27 o
   2   1   8      133.98      131.26      1.52 o
   3   1   8       36.79       38.82      0.94 o
   4   1   8      149.38      158.20      2.06 o
   5   1   8       82.53       81.25      1.49 o
   6   1   8        0.00       -0.02      0.64 o
   7   1   8       18.08       17.99      1.55 o
   8   1   8       12.76       13.49      2.50 o
   9   1   8        1.42        3.41      3.98 o
 -10   2   8        2.96        1.45      1.94 o
  -9   2   8       56.74       63.85      4.54 o
  -8   2   8        0.59       -0.31      0.88 o
  -7   2   8       24.46       25.19      1.15 o
  -6   2   8        0.48       -0.32      0.53 o
  -5   2   8        1.18        0.95      0.35 o
  -4   2   8       33.71       37.75      0.81 o
  -3   2   8       32.78       30.32      0.86 o
  -2   2   8      296.61      319.32      2.71 o
  -1   2   8      477.63      484.73      3.58 o
   0   2   8      844.64      888.71      6.36 o
   1   2   8     2047.84     2183.08     15.72 o
   2   2   8     2849.56     2928.04     20.95 o
   3   2   8       56.39       58.13      0.97 o
   4   2   8        2.42        0.94      0.36 o
   5   2   8        2.99        1.76      0.49 o
   6   2   8        0.02       -0.66      0.66 o
   7   2   8        3.83        1.59      1.22 o
   8   2   8        0.06       -1.07      1.07 o
   9   2   8        0.08        1.77      2.19 o
 -10   3   8        0.87       -0.59      1.46 o
  -9   3   8       22.74       24.18      1.91 o
  -8   3   8        2.81        2.96      0.95 o
  -7   3   8      541.93      570.19      6.08 o
  -6   3   8       72.07       74.29      1.75 o
  -5   3   8      143.36      156.91      1.94 o
  -4   3   8      200.83      218.34      2.24 o
  -3   3   8     1473.42     1533.36     11.39 o
  -2   3   8      532.87      537.85      4.31 o
  -1   3   8     1016.99     1169.47      8.32 o
   0   3   8       62.55       60.38      0.79 o
   1   3   8      390.12      411.03      3.74 o
   2   3   8        5.21        4.13      0.34 o
   3   3   8      110.07      117.16      1.63 o
   4   3   8        2.17        1.88      0.48 o
   5   3   8        1.32        0.05      0.56 o
   6   3   8       59.51       62.10      1.72 o
   7   3   8        1.88        1.05      0.80 o
   8   3   8        1.42        1.62      1.09 o
   9   3   8       15.01       19.08      2.20 o
  -9   4   8        6.57        5.14      0.96 o
  -8   4   8       22.53       21.73      1.16 o
  -7   4   8       31.93       29.41      1.31 o
  -6   4   8       11.33       12.39      0.83 o
  -5   4   8     1187.52     1222.12     12.11 o
  -4   4   8        0.42       -0.02      0.37 o
  -3   4   8      362.42      341.45      4.27 o
  -2   4   8       41.63       48.94      1.66 o
  -1   4   8       17.85       19.40      1.86 o
   0   4   8      130.17      126.64      2.32 o
   1   4   8       15.34       13.72      0.94 o
   2   4   8       16.14       11.75      0.69 o
   3   4   8       25.61       31.04      1.11 o
   4   4   8        1.94        1.07      0.43 o
   5   4   8        0.22        1.00      0.57 o
   6   4   8      265.73      282.91      3.71 o
   7   4   8      171.58      183.68      3.22 o
   8   4   8       50.28       56.15      3.16 o
   9   4   8        1.28       -0.91      1.39 o
  -9   5   8        4.62        2.38      1.37 o
  -8   5   8        0.17       -0.22      1.04 o
  -7   5   8        0.26       -0.80      0.80 o
  -6   5   8       15.35       15.22      1.09 o
  -5   5   8       11.73       11.50      1.47 o
  -4   5   8        5.74        2.21      1.25 o
  -3   5   8       28.22       26.96      2.65 o
  -2   5   8      168.23      179.80      5.44 o
  -1   5   8      756.86      715.42      9.57 o
   0   5   8        0.04        0.84      0.52 o
   1   5   8       32.98       31.04      2.11 o
   2   5   8      423.32      422.14     11.93 o
   3   5   8      399.44      400.92     11.93 o
   4   5   8      744.14      748.83     11.47 o
   5   5   8       57.14       59.86      1.90 o
   6   5   8        0.06       -0.88      0.88 o
   7   5   8       30.02       34.38      2.04 o
   8   5   8       21.72       23.17      2.87 o
  -8   6   8        8.96       10.11      2.65 o
  -7   6   8        0.01       -1.55      1.56 o
  -6   6   8        0.33       -0.44      1.25 o
  -5   6   8        0.69        0.44      1.25 o
  -4   6   8       37.53       37.80      2.50 o
  -3   6   8       18.15       16.36      1.80 o
  -2   6   8        5.18        4.44      0.96 o
  -1   6   8      437.48      408.20      7.29 o
   0   6   8      675.17      629.96     10.45 o
   1   6   8       55.24       48.52      2.53 o
   2   6   8        2.19        2.21      1.77 o
   3   6   8       23.93       24.31      2.65 o
   4   6   8      129.41      119.35      5.75 o
   5   6   8       17.02       22.10      3.09 o
   6   6   8        4.88        0.88      2.21 o
   7   6   8        2.16        1.33      2.65 o
   8   6   8        0.23        0.93      1.11 o
  -8   7   8        0.80        2.21      2.19 o
  -7   7   8        0.01        1.11      1.88 o
  -6   7   8        0.37       -1.11      1.56 o
  -5   7   8       18.84       17.02      1.88 o
  -4   7   8       54.45       59.01      2.49 o
  -3   7   8        1.70        1.28      1.55 o
  -2   7   8       10.73       14.46      1.38 o
  -1   7   8       18.59       16.95      1.38 o
   0   7   8       94.54       79.96      2.62 o
   1   7   8        0.36       -1.06      1.06 o
   2   7   8        3.11        1.93      1.55 o
   3   7   8        3.52        3.54      1.77 o
   4   7   8       48.75       53.04      3.98 o
   5   7   8        3.12        5.30      2.21 o
   6   7   8        8.09        6.19      2.65 o
   7   7   8        1.56        6.63      3.09 o
  -7   8   8        0.15       -1.33      1.88 o
  -6   8   8        7.48        9.58      3.54 o
  -5   8   8        0.90        2.72      1.39 o
  -4   8   8       12.34       13.08      1.53 o
  -3   8   8        0.02       -0.41      1.45 o
  -2   8   8        1.27       -0.24      1.01 o
  -1   8   8        2.85        2.59      1.05 o
   0   8   8        1.19        1.77      1.01 o
   1   8   8       12.84       14.94      1.58 o
   2   8   8        2.09        1.55      1.14 o
   3   8   8        4.15        4.38      1.54 o
   4   8   8        5.22        6.19      2.21 o
   5   8   8        0.33        0.44      2.21 o
   6   8   8        8.85       15.47      3.09 o
  -6   9   8        1.02        2.21      3.98 o
  -5   9   8        4.64        6.22      1.56 o
  -4   9   8        0.23        0.37      1.22 o
  -3   9   8        0.01       -0.06      1.13 o
  -2   9   8       11.03        8.40      1.54 o
  -1   9   8        1.70        0.85      1.56 o
   0   9   8        3.81        2.85      1.83 o
   1   9   8        1.47        1.47      1.55 o
   2   9   8        0.02       -0.57      1.99 o
   3   9   8        0.58        0.96      1.54 o
   4   9   8        7.71        9.70      1.93 o
   5   9   8        0.49       -1.77      1.77 o
  -4  10   8        1.71        1.31      1.43 o
  -3  10   8       13.29       16.77      1.93 o
  -2  10   8        0.26       -1.28      1.55 o
  -1  10   8        1.49        2.21      1.88 o
   0  10   8        0.15        1.63      2.01 o
   1  10   8        0.68       -2.65      2.65 o
   2  10   8        8.72        4.86      3.54 o
   3  10   8        1.47        1.77      3.98 o
 -10   1   9        2.36        0.33      1.60 o
  -9   1   9        1.10       -0.99      1.26 o
  -8   1   9       17.68       17.46      1.75 o
  -7   1   9        3.29        4.03      0.86 o
  -6   1   9      127.65      126.88      1.95 o
  -5   1   9       50.16       46.51      1.04 o
  -4   1   9       91.67      103.98      1.44 o
  -3   1   9      162.56      171.85      1.84 o
  -2   1   9     2846.42     3013.33     21.59 o
  -1   1   9       18.54       15.89      0.44 o
   0   1   9        5.67        3.90      0.34 o
   1   1   9      344.72      351.99      3.09 o
   2   1   9       51.46       57.55      0.98 o
   3   1   9      712.51      728.52      5.94 o
   4   1   9      149.46      148.99      2.03 o
   5   1   9       31.41       28.10      0.90 o
   6   1   9        5.32        4.91      0.85 o
   7   1   9        7.39        5.22      1.43 o
   8   1   9        3.19        3.54      2.87 o
   9   1   9        1.66        3.09      2.19 o
 -10   2   9        5.18        6.14      2.12 o
  -9   2   9        0.78        3.07      1.69 o
  -8   2   9        0.18        0.10      0.89 o
  -7   2   9       61.13       64.60      1.96 o
  -6   2   9        6.51        5.39      0.67 o
  -5   2   9        0.37        0.32      0.38 o
  -4   2   9       74.43       76.61      1.15 o
  -3   2   9       12.22        8.81      0.45 o
  -2   2   9      211.28      239.57      2.21 o
  -1   2   9     1269.68     1402.13      9.53 o
   0   2   9      105.63      115.71      1.34 o
   1   2   9     2487.26     2670.18     19.15 o
   2   2   9     1058.98     1073.64      8.20 o
   3   2   9       37.06       42.09      0.88 o
   4   2   9      109.86      113.95      1.64 o
   5   2   9      154.21      158.54      2.73 o
   6   2   9       55.24       60.38      2.31 o
   7   2   9       18.58       17.44      1.57 o
   8   2   9        0.42       -0.86      1.56 o
   9   2   9       11.73       10.79      2.64 o
 -10   3   9        2.74        2.81      1.53 o
  -9   3   9       90.13       92.64      3.30 o
  -8   3   9        0.94       -0.71      0.90 o
  -7   3   9      218.19      233.31      3.28 o
  -6   3   9       92.28       89.46      1.81 o
  -5   3   9        5.62        6.96      0.57 o
  -4   3   9       11.67       11.85      0.55 o
  -3   3   9      295.69      317.66      2.94 o
  -2   3   9      181.70      222.55      2.15 o
  -1   3   9       58.51       55.47      0.76 o
   0   3   9        3.27        4.66      0.30 o
   1   3   9       82.46       89.12      1.27 o
   2   3   9       48.49       45.60      0.94 o
   3   3   9       22.70       28.67      0.81 o
   4   3   9      473.09      495.89      4.45 o
   5   3   9       18.48       20.67      1.11 o
   6   3   9       61.20       56.87      1.74 o
   7   3   9       33.56       34.37      2.04 o
   8   3   9       55.81       57.36      2.97 o
   9   3   9       10.01       11.29      2.04 o
  -9   4   9        2.13        0.96      0.84 o
  -8   4   9        0.21       -0.78      0.87 o
  -7   4   9        0.02       -0.80      0.80 o
  -6   4   9        0.24        0.53      0.65 o
  -5   4   9      742.78      769.92      7.10 o
  -4   4   9       80.39       84.36      1.47 o
  -3   4   9     1040.03     1094.54     18.73 o
  -2   4   9        2.21        4.91      0.66 o
  -1   4   9        0.18        2.58      0.79 o
   0   4   9      206.70      214.72      3.52 o
   1   4   9        0.91        2.43      0.78 o
   2   4   9       15.50       16.19      0.75 o
   3   4   9        5.03        5.65      0.55 o
   4   4   9      106.90      110.12      2.44 o
   5   4   9      146.04      152.60      2.47 o
   6   4   9      143.17      158.84      3.15 o
   7   4   9       46.74       52.71      2.29 o
   8   4   9        0.58        0.76      1.12 o
  -9   5   9        3.62        0.06      1.27 o
  -8   5   9       17.46       16.84      1.56 o
  -7   5   9        1.69        0.40      0.92 o
  -6   5   9        0.01       -0.78      0.78 o
  -5   5   9        6.15        5.48      0.67 o
  -4   5   9       43.16       44.97      2.64 o
  -3   5   9      341.72      331.96     10.61 o
  -2   5   9       14.58       12.66      1.17 o
  -1   5   9      615.69      568.47      9.32 o
   0   5   9       20.43       25.77      1.49 o
   1   5   9        3.39        4.68      0.83 o
   2   5   9      137.93      134.38      5.30 o
   3   5   9      315.57      308.54     10.17 o
   4   5   9        5.13        2.60      0.70 o
   5   5   9       54.04       57.08      2.06 o
   6   5   9       33.81       33.94      4.15 o
   7   5   9        0.00       -1.09      1.09 o
   8   5   9        0.93       -0.02      1.39 o
  -8   6   9        0.08       -0.07      2.01 o
  -7   6   9        0.24       -1.99      1.99 o
  -6   6   9        1.22        1.33      1.56 o
  -5   6   9        4.77        3.14      1.55 o
  -4   6   9        2.28        1.01      1.06 o
  -3   6   9        2.70        1.33      1.25 o
  -2   6   9       14.40       18.76      1.83 o
  -1   6   9       48.45       38.68      1.87 o
   0   6   9      214.19      204.86      4.48 o
   1   6   9      641.48      655.01     13.15 o
   2   6   9       68.44       65.86      3.98 o
   3   6   9       19.85       19.45      2.65 o
   4   6   9        1.58        0.44      1.77 o
   5   6   9        8.13        4.86      2.21 o
   6   6   9        1.54        1.77      2.65 o
   7   6   9        0.75       -0.44      2.65 o
  -8   7   9       12.00       14.97      2.81 o
  -7   7   9        0.08        0.55      3.32 o
  -6   7   9       32.34       36.48      2.81 o
  -5   7   9        0.24        0.22      1.25 o
  -4   7   9       24.90       26.34      1.92 o
  -3   7   9        8.41        7.61      1.47 o
  -2   7   9        8.04        8.08      1.29 o
  -1   7   9        6.30        5.23      1.01 o
   0   7   9       58.93       52.64      2.72 o
   1   7   9       27.72       22.55      1.87 o
   2   7   9        0.32       -0.13      2.21 o
   3   7   9        1.84        0.44      1.77 o
   4   7   9        4.59        5.30      2.21 o
   5   7   9       30.11       34.04      3.98 o
   6   7   9        0.11        1.77      2.21 o
   7   7   9        5.31        7.07      3.09 o
  -7   8   9        4.99        4.67      4.42 o
  -6   8   9       13.12       15.18      2.33 o
  -5   8   9        5.59       10.46      1.70 o
  -4   8   9        7.09        9.35      1.65 o
  -3   8   9        0.13       -0.96      0.96 o
  -2   8   9       12.33       10.83      1.82 o
  -1   8   9       26.51       25.92      1.74 o
   0   8   9       21.31       17.30      2.59 o
   1   8   9        6.85        5.89      1.77 o
   2   8   9        4.70        2.48      1.47 o
   3   8   9        1.69        5.30      1.58 o
   4   8   9        7.22        4.42      2.21 o
   5   8   9        1.14       -0.44      2.21 o
   6   8   9       14.44       13.26      3.09 o
  -5   9   9        0.03        0.08      1.43 o
  -4   9   9        0.00       -0.50      1.13 o
  -3   9   9        0.16       -0.66      1.13 o
  -2   9   9        3.11        3.45      1.33 o
  -1   9   9        0.04        0.23      1.05 o
   0   9   9        8.40        5.77      1.13 o
   1   9   9        2.65        1.47      1.77 o
   2   9   9        6.76        7.80      1.58 o
   3   9   9        6.20        5.94      1.54 o
   4   9   9        2.34        1.33      1.58 o
  -3  10   9        3.01        4.44      1.29 o
  -2  10   9        2.17        2.95      1.58 o
  -1  10   9        0.37        0.10      2.01 o
   0  10   9        0.00       -1.88      1.88 o
   1  10   9        2.41        0.00      3.09 o
   2  10   9        7.57        9.28      3.98 o
   3  10   9        6.09        9.28      4.42 o
 -10   0  10        4.51        0.21      3.54 o
  -9   0  10       24.14       23.01      2.96 o
  -8   0  10       12.07        9.49      3.09 o
  -7   0  10        1.95        0.66      1.25 o
  -6   0  10      271.79      286.73      4.18 o
  -5   0  10        8.74        7.79      0.72 o
  -4   0  10      150.66      165.80      2.61 o
  -3   0  10      122.08      138.76      2.41 o
  -2   0  10      323.44      370.31      6.46 o
  -1   0  10      223.08      236.55      4.19 o
   0   0  10      234.91      243.30      3.76 o
   1   0  10       96.99      101.40      1.99 o
   2   0  10       12.73       12.20      0.89 o
   3   0  10      327.52      295.18      4.15 o
   4   0  10       55.43       52.93      1.58 o
   5   0  10      406.36      389.68      5.54 o
   6   0  10      191.93      194.93      8.40 o
   7   0  10       74.67       73.82      5.30 o
   8   0  10        0.05       -1.77      2.21 o
   9   0  10        0.78       -2.65      2.65 o
 -10   1  10        4.66        3.01      2.42 o
  -9   1  10        1.71        1.72      1.42 o
  -8   1  10        2.34        3.87      1.33 o
  -7   1  10       22.46       21.67      1.32 o
  -6   1  10        0.24       -0.07      0.49 o
  -5   1  10       10.09        9.51      0.58 o
  -4   1  10       59.21       74.24      1.21 o
  -3   1  10       85.93       89.20      1.24 o
  -2   1  10      466.56      491.34      4.19 o
  -1   1  10      189.87      179.10      1.88 o
   0   1  10       29.36       38.71      0.79 o
   1   1  10      114.72      111.86      1.40 o
   2   1  10      773.87      831.60      6.60 o
   3   1  10      693.59      722.00      5.97 o
   4   1  10       33.88       30.75      1.24 o
   5   1  10        0.03        0.73      0.53 o
   6   1  10       14.74       16.27      1.42 o
   7   1  10       54.93       58.52      3.58 o
   8   1  10        1.89        3.54      1.88 o
   9   1  10       28.07       22.10      3.13 o
 -10   2  10       17.47       16.73      2.55 o
  -9   2  10       33.64       35.17      2.71 o
  -8   2  10        0.10       -0.49      0.87 o
  -7   2  10       13.52       12.48      0.97 o
  -6   2  10       11.26       11.99      0.83 o
  -5   2  10       12.19       14.43      0.66 o
  -4   2  10       16.53       17.49      0.67 o
  -3   2  10       32.63       35.75      0.80 o
  -2   2  10      443.51      481.84      4.09 o
  -1   2  10      474.17      492.62      3.74 o
   0   2  10     3276.35     3591.80     24.47 o
   1   2  10       54.24       51.15      0.91 o
   2   2  10       59.32       68.54      1.33 o
   3   2  10      233.63      238.96      2.41 o
   4   2  10       17.99       20.49      0.77 o
   5   2  10        7.69        8.14      0.83 o
   6   2  10        4.38        4.99      0.86 o
   7   2  10        8.50        9.10      1.42 o
   8   2  10        0.50        0.88      1.88 o
   9   2  10        1.33        0.88      3.98 o
 -10   3  10        0.97        3.30      1.65 o
  -9   3  10       98.00      103.06      3.56 o
  -8   3  10        1.70        1.72      0.90 o
  -7   3  10       23.03       23.41      1.16 o
  -6   3  10       75.25       78.80      1.76 o
  -5   3  10      498.24      494.98      5.09 o
  -4   3  10        4.84        4.59      0.46 o
  -3   3  10      365.58      386.47      3.48 o
  -2   3  10      305.96      318.64      2.79 o
  -1   3  10      548.24      603.76      4.68 o
   0   3  10        6.73        9.15      0.50 o
   1   3  10       80.83       83.28      1.24 o
   2   3  10      116.23      127.21      1.74 o
   3   3  10       14.09       16.58      0.69 o
   4   3  10      335.63      347.66      4.36 o
   5   3  10        8.68        9.30      0.92 o
   6   3  10        5.51        5.54      0.96 o
   7   3  10       26.87       29.54      1.53 o
   8   3  10       83.14       96.85      3.88 o
   9   3  10       43.20       49.65      2.95 o
  -9   4  10        0.66       -0.85      0.85 o
  -8   4  10        0.16        0.34      0.84 o
  -7   4  10      246.47      259.95      3.91 o
  -6   4  10        8.43       10.43      0.83 o
  -5   4  10      655.38      672.08      6.81 o
  -4   4  10      109.35      105.72      1.59 o
  -3   4  10        0.71        0.35      0.26 o
  -2   4  10      180.81      184.84      2.54 o
  -1   4  10      242.29      238.56      3.41 o
   0   4  10        6.71        8.57      0.75 o
   1   4  10      270.19      281.79      4.47 o
   2   4  10      158.90      164.09      2.80 o
   3   4  10       33.10       32.35      0.88 o
   4   4  10      169.19      182.62      2.64 o
   5   4  10      110.28      116.15      2.24 o
   6   4  10      115.74      117.52      2.58 o
   7   4  10       67.42       68.16      2.15 o
   8   4  10        0.00       -0.71      0.98 o
  -9   5  10       16.56       17.01      1.79 o
  -8   5  10        1.13       -1.04      1.04 o
  -7   5  10       23.29       21.66      1.53 o
  -6   5  10       13.50       12.16      1.09 o
  -5   5  10       14.11       13.92      0.84 o
  -4   5  10        0.09       -1.06      1.06 o
  -3   5  10     1340.21     1311.97     23.87 o
  -2   5  10       17.56       19.66      1.43 o
  -1   5  10      437.54      437.35      9.52 o
   0   5  10       15.88       16.58      2.14 o
   1   5  10       39.24       39.87      5.53 o
   2   5  10      267.44      269.64      8.84 o
   3   5  10       47.66       36.25      3.54 o
   4   5  10       59.03       56.56      2.18 o
   5   5  10       30.83       32.71      1.66 o
   6   5  10       65.55       67.03      2.75 o
   7   5  10       10.78       12.49      1.66 o
   8   5  10        4.25        2.05      1.39 o
  -8   6  10        3.87        3.98      3.09 o
  -7   6  10        0.24       -1.56      1.56 o
  -6   6  10        3.01        4.20      1.88 o
  -5   6  10       17.97       18.04      2.19 o
  -4   6  10       31.15       28.46      2.21 o
  -3   6  10        1.07       -1.06      1.06 o
  -2   6  10        0.35       -0.62      1.21 o
  -1   6  10      102.25       99.29      2.99 o
   0   6  10        1.84        2.13      0.96 o
   1   6  10      636.24      635.30     12.83 o
   2   6  10       66.79       61.00      3.98 o
   3   6  10       26.60       30.94      3.09 o
   4   6  10       10.88        9.72      2.65 o
   5   6  10        4.13        5.30      2.65 o
   6   6  10        9.83       11.49      3.09 o
   7   6  10        0.75        5.30      3.09 o
  -7   7  10        0.76        0.00      1.88 o
  -6   7  10        0.89        2.57      1.70 o
  -5   7  10        4.10        3.76      2.87 o
  -4   7  10        8.74        7.72      1.51 o
  -3   7  10        1.35        1.57      1.38 o
  -2   7  10        0.00       -1.13      1.13 o
  -1   7  10        6.75        7.77      1.29 o
   0   7  10       28.05       26.84      1.74 o
   1   7  10       12.08       10.80      1.54 o
   2   7  10        3.54        3.36      1.47 o
   3   7  10       37.99       40.67      3.54 o
   4   7  10        9.09        6.19      2.21 o
   5   7  10       35.78       42.43      3.98 o
   6   7  10       15.46       14.14      3.54 o
  -6   8  10        2.52        5.19      1.70 o
  -5   8  10        9.87       13.11      1.80 o
  -4   8  10        0.08       -0.95      1.47 o
  -3   8  10        0.61        0.39      1.14 o
  -2   8  10        2.75        2.65      1.08 o
  -1   8  10        1.11        0.17      0.96 o
   0   8  10        4.32        3.60      1.47 o
   1   8  10        3.18        1.33      1.99 o
   2   8  10       18.78       18.46      1.93 o
   3   8  10        0.27       -0.88      1.47 o
   4   8  10        4.44        9.28      2.65 o
   5   8  10        0.01        0.00      2.21 o
  -5   9  10        0.25        0.06      1.43 o
  -4   9  10        0.54        0.10      1.35 o
  -3   9  10        1.92        2.55      1.16 o
  -2   9  10       33.41       39.16      6.63 o
  -1   9  10        5.91        7.54      1.38 o
   0   9  10        0.68        0.33      1.08 o
   1   9  10        1.32        0.44      1.19 o
   2   9  10        1.47        2.17      1.54 o
   3   9  10        1.84        1.21      1.54 o
   4   9  10        2.15        0.82      1.87 o
  -3  10  10        4.75        5.92      1.45 o
  -2  10  10        0.42       -0.64      1.54 o
  -1  10  10        0.01       -1.08      1.08 o
   0  10  10       10.35        7.07      3.98 o
   1  10  10        5.19        4.86      3.98 o
   2  10  10        0.75       -1.77      3.09 o
 -10   1  11        0.24       -1.75      1.75 o
  -9   1  11        2.72       -0.55      1.33 o
  -8   1  11       28.35       33.52      2.15 o
  -7   1  11        9.18        8.76      1.08 o
  -6   1  11        1.38        0.81      0.58 o
  -5   1  11       23.71       23.52      0.78 o
  -4   1  11      268.28      301.41      2.96 o
  -3   1  11       37.89       35.99      0.83 o
  -2   1  11       71.29       85.46      1.26 o
  -1   1  11      126.62      126.86      1.54 o
   0   1  11       27.32       38.73      0.94 o
   1   1  11      117.35      130.68      1.62 o
   2   1  11      529.61      538.25      4.89 o
   3   1  11       44.77       43.69      1.03 o
   4   1  11       10.24        8.98      0.75 o
   5   1  11       25.97       29.53      1.25 o
   6   1  11       16.59       18.17      1.48 o
   7   1  11        0.06        2.41      2.65 o
   8   1  11       27.38       23.87      2.81 o
   9   1  11        1.21        1.33      2.19 o
 -10   2  11        0.38       -2.09      2.33 o
  -9   2  11       13.02       14.40      2.30 o
  -8   2  11        1.27        0.44      0.96 o
  -7   2  11        0.50       -0.22      0.69 o
  -6   2  11       36.14       37.44      1.27 o
  -5   2  11        0.28       -0.38      0.38 o
  -4   2  11       92.85       87.86      1.31 o
  -3   2  11       34.71       34.95      0.81 o
  -2   2  11        0.47        3.88      0.47 o
  -1   2  11      761.17      838.43      6.02 o
   0   2  11      431.90      484.09      3.94 o
   1   2  11      136.78      152.20      1.67 o
   2   2  11        1.43        1.74      0.36 o
   3   2  11      273.40      287.88      2.93 o
   4   2  11      154.43      168.68      2.18 o
   5   2  11        0.46        0.77      0.64 o
   6   2  11        0.59       -0.35      0.74 o
   7   2  11        6.32        5.96      1.37 o
   8   2  11        2.98        3.76      2.19 o
   9   2  11        0.66        0.71      2.65 o
  -9   3  11       33.80       38.09      2.32 o
  -8   3  11       10.50       10.19      1.13 o
  -7   3  11       99.58      106.30      2.35 o
  -6   3  11       21.06       18.86      1.02 o
  -5   3  11       39.88       38.26      1.20 o
  -4   3  11        9.51       10.51      0.66 o
  -3   3  11        1.09        1.14      0.34 o
  -2   3  11       38.22       33.35      0.73 o
  -1   3  11      133.82      138.85      1.48 o
   0   3  11        0.16       -0.09      0.29 o
   1   3  11        0.00        0.00      0.29 o
   2   3  11      366.96      412.22      3.87 o
   3   3  11      245.25      254.95      2.81 o
   4   3  11      128.25      137.53      2.40 o
   5   3  11        0.08       -0.61      0.61 o
   6   3  11       17.61       18.31      1.21 o
   7   3  11       18.34       18.90      1.43 o
   8   3  11        0.07       -0.80      1.43 o
  -9   4  11        2.74        1.99      1.08 o
  -8   4  11       68.94       80.11      2.24 o
  -7   4  11       58.44       60.82      1.87 o
  -6   4  11        6.66        5.99      0.80 o
  -5   4  11       16.28       17.84      0.93 o
  -4   4  11       32.51       31.92      0.97 o
  -3   4  11      602.32      591.10      5.85 o
  -2   4  11        0.65        0.35      0.30 o
  -1   4  11      128.00      121.44      1.39 o
   0   4  11      171.29      188.02      3.24 o
   1   4  11        0.37        1.99      0.94 o
   2   4  11       21.21       20.60      0.69 o
   3   4  11       41.70       43.61      1.08 o
   4   4  11        4.53        3.96      0.64 o
   5   4  11      109.11      115.51      2.80 o
   6   4  11      130.46      136.24      2.89 o
   7   4  11        3.29        2.01      0.99 o
   8   4  11       33.22       32.74      1.76 o
  -9   5  11       45.81       47.88      3.28 o
  -8   5  11       20.09       21.96      2.11 o
  -7   5  11       23.84       24.65      1.56 o
  -6   5  11        4.77        2.78      0.82 o
  -5   5  11      114.26      117.76      2.48 o
  -4   5  11       28.85       28.29      3.09 o
  -3   5  11      903.55      896.04     17.33 o
  -2   5  11       50.02       50.20      2.75 o
  -1   5  11      138.47      137.27      3.48 o
   0   5  11      133.13      120.20      3.12 o
   1   5  11      346.71      330.92      7.61 o
   2   5  11        0.13       -0.88      1.33 o
   3   5  11      163.57      165.29      2.97 o
   4   5  11        2.34        2.65      0.86 o
   5   5  11       12.39       10.00      1.16 o
   6   5  11        2.21        2.38      1.13 o
   7   5  11        2.74        2.31      1.69 o
   8   5  11        2.83        1.24      1.49 o
  -8   6  11        1.84        2.43      2.19 o
  -7   6  11        2.23        3.54      1.88 o
  -6   6  11        0.00       -1.28      1.55 o
  -5   6  11        2.44        0.74      1.38 o
  -4   6  11       91.01       81.68      3.04 o
  -3   6  11        4.91        3.24      1.38 o
  -2   6  11       20.33       16.72      1.49 o
  -1   6  11      709.77      675.77     11.26 o
   0   6  11        1.15        0.31      1.43 o
   1   6  11      368.16      371.47      8.49 o
   2   6  11        2.06        3.09      1.77 o
   3   6  11        0.02        0.00      1.77 o
   4   6  11       42.42       41.99      3.98 o
   5   6  11       43.14       36.69      3.98 o
   6   6  11        6.08       10.17      3.09 o
   7   6  11       17.46       17.67      2.43 o
  -7   7  11        6.13        8.84      2.50 o
  -6   7  11        1.95        0.66      1.99 o
  -5   7  11        0.37        1.26      1.34 o
  -4   7  11       61.78       66.46      3.79 o
  -3   7  11        2.08        3.14      1.38 o
  -2   7  11       13.57       10.66      1.33 o
  -1   7  11        0.68       -0.91      0.91 o
   0   7  11        5.51        3.39      1.05 o
   1   7  11       81.00       88.05      3.60 o
   2   7  11       10.04       13.95      1.87 o
   3   7  11      332.91      333.29     11.05 o
   4   7  11        3.10        3.09      2.21 o
   5   7  11       15.43       14.59      3.09 o
   6   7  11        2.22        4.42      2.65 o
  -6   8  11       56.78       64.03      3.31 o
  -5   8  11       15.39       17.07      1.96 o
  -4   8  11       14.79       16.10      1.70 o
  -3   8  11        0.00       -1.14      1.14 o
  -2   8  11        1.70        2.59      1.29 o
  -1   8  11        6.89        9.34      1.33 o
   0   8  11        0.04       -1.01      1.01 o
   1   8  11        8.05        8.46      1.54 o
   2   8  11       18.59       14.03      3.76 o
   3   8  11        1.12        3.83      1.77 o
   4   8  11        2.51        0.44      1.77 o
   5   8  11        6.63       10.17      3.09 o
  -5   9  11        0.50        0.02      1.43 o
  -4   9  11       18.69       21.77      2.00 o
  -3   9  11        5.89        7.06      1.29 o
  -2   9  11        2.40        6.62      1.54 o
  -1   9  11        0.00       -1.05      1.05 o
   0   9  11        0.03        0.00      1.33 o
   1   9  11        0.96        1.92      1.19 o
   2   9  11        9.89        8.44      2.65 o
   3   9  11        1.60        3.68      1.58 o
   4   9  11       11.81        9.68      2.43 o
  -3  10  11        0.68        5.30      3.98 o
  -2  10  11        3.78        1.33      1.58 o
  -1  10  11        9.02        8.12      1.52 o
   0  10  11       48.33       46.17      8.84 o
   1  10  11       15.73       14.65      1.77 o
   2  10  11        1.94        2.65      3.54 o
 -10   0  12        1.27        3.76      2.50 o
  -9   0  12        0.97       -1.77      1.88 o
  -8   0  12        1.57       -1.77      1.77 o
  -7   0  12        0.85       -0.54      1.38 o
  -6   0  12       54.72       46.41      1.93 o
  -5   0  12       32.55       32.38      1.29 o
  -4   0  12       10.10       12.05      0.83 o
  -3   0  12      226.83      221.30      3.44 o
  -2   0  12      234.38      242.56      3.60 o
  -1   0  12       27.21       12.44      0.79 o
   0   0  12        0.21        1.61      0.42 o
   1   0  12      468.50      442.56      5.54 o
   2   0  12       16.45       11.74      0.82 o
   3   0  12       42.25       48.38      1.58 o
   4   0  12      702.32      717.75      8.77 o
   5   0  12       47.19       47.05      2.30 o
   6   0  12      115.43       97.69      6.19 o
   7   0  12       36.33       34.04      3.98 o
   8   0  12        9.84       12.38      3.54 o
   9   0  12       22.39       26.08      4.86 o
 -10   1  12        6.21        4.83      2.12 o
  -9   1  12        1.56        0.77      1.33 o
  -8   1  12        6.55        3.65      1.37 o
  -7   1  12        0.90        1.00      0.83 o
  -6   1  12        3.23        3.44      0.66 o
  -5   1  12        2.92        1.56      0.45 o
  -4   1  12       19.40       21.22      0.73 o
  -3   1  12       12.08        9.44      0.56 o
  -2   1  12        5.35        8.65      0.52 o
  -1   1  12      176.00      191.68      2.11 o
   0   1  12      240.62      274.88      2.70 o
   1   1  12      273.42      294.67      2.88 o
   2   1  12       52.99       49.78      1.03 o
   3   1  12       58.87       59.04      1.20 o
   4   1  12       12.13       11.78      0.68 o
   5   1  12      237.63      241.90      4.25 o
   6   1  12        1.65        2.11      0.98 o
   7   1  12       21.11       18.37      2.50 o
   8   1  12       11.65        8.99      2.33 o
   9   1  12        0.11        2.00      3.09 o
 -10   2  12        0.94        1.55      2.87 o
  -9   2  12        0.34        1.39      1.60 o
  -8   2  12        1.02       -0.60      0.93 o
  -7   2  12       30.70       28.84      1.31 o
  -6   2  12       23.35       24.82      1.13 o
  -5   2  12       85.33       90.35      1.77 o
  -4   2  12        0.01       -0.35      0.35 o
  -3   2  12        0.05       -0.02      0.37 o
  -2   2  12       53.60       77.41      1.14 o
  -1   2  12       62.61       62.46      1.00 o
   0   2  12        5.39        9.22      0.49 o
   1   2  12      144.47      151.70      1.72 o
   2   2  12       46.41       50.38      1.04 o
   3   2  12       10.60       10.96      0.58 o
   4   2  12        2.89        2.23      0.68 o
   5   2  12       11.15       13.07      1.13 o
   6   2  12        0.29       -0.15      0.98 o
   7   2  12        0.03        0.98      1.20 o
   8   2  12        7.07        8.02      3.09 o
  -9   3  12        6.33        5.93      1.61 o
  -8   3  12       18.38       16.68      1.42 o
  -7   3  12       25.33       26.25      1.32 o
  -6   3  12       44.33       48.67      1.43 o
  -5   3  12      117.14      120.85      2.08 o
  -4   3  12      129.33      138.38      1.80 o
  -3   3  12       11.44        7.66      0.48 o
  -2   3  12      206.60      194.17      1.95 o
  -1   3  12      146.07      143.21      1.54 o
   0   3  12       73.71       80.02      1.20 o
   1   3  12      124.42      128.27      1.90 o
   2   3  12      388.54      414.77      3.97 o
   3   3  12        0.28       -0.45      0.45 o
   4   3  12        4.43        3.90      0.72 o
   5   3  12        3.01        2.15      0.74 o
   6   3  12       42.40       44.78      1.68 o
   7   3  12       55.03       55.97      2.42 o
   8   3  12        2.21        0.29      1.60 o
  -9   4  12        9.68        9.27      1.28 o
  -8   4  12       10.71       13.70      1.23 o
  -7   4  12      424.47      435.77      7.22 o
  -6   4  12       24.28       26.19      1.23 o
  -5   4  12       30.92       30.44      1.46 o
  -4   4  12       59.51       60.54      1.35 o
  -3   4  12      228.17      213.15      2.46 o
  -2   4  12        1.85        3.05      0.37 o
  -1   4  12      122.54      124.57      1.74 o
   0   4  12      193.42      191.38      2.29 o
   1   4  12      113.33      113.60      1.66 o
   2   4  12       39.02       31.70      1.12 o
   3   4  12        0.84        0.79      0.77 o
   4   4  12       27.93       30.69      1.12 o
   5   4  12      205.73      206.57      3.44 o
   6   4  12        8.37        6.26      1.08 o
   7   4  12        0.01       -0.12      0.87 o
   8   4  12        1.84        1.97      1.23 o
  -8   5  12        4.73        3.13      1.17 o
  -7   5  12        0.05        0.75      1.04 o
  -6   5  12       13.22       14.75      1.17 o
  -5   5  12      188.83      184.39      4.04 o
  -4   5  12        0.11       -0.44      1.33 o
  -3   5  12       56.93       53.27      2.81 o
  -2   5  12       97.21       90.18      3.44 o
  -1   5  12      403.70      390.36      7.06 o
   0   5  12        8.95       11.07      2.21 o
   1   5  12       73.28       76.12      3.08 o
   2   5  12        5.09        7.51      2.21 o
   3   5  12       12.29       12.76      1.13 o
   4   5  12       44.96       47.14      1.80 o
   5   5  12       12.29       12.68      1.26 o
   6   5  12        0.81        0.72      1.13 o
   7   5  12        0.02        0.56      1.16 o
  -8   6  12       18.90       26.55      3.13 o
  -7   6  12       17.24       19.05      2.81 o
  -6   6  12        0.75        1.55      1.88 o
  -5   6  12       37.61       40.92      2.81 o
  -4   6  12       11.72       13.85      2.01 o
  -3   6  12       49.90       45.69      2.96 o
  -2   6  12      143.23      133.32      3.70 o
  -1   6  12      473.99      492.86      8.81 o
   0   6  12      188.86      169.12      5.09 o
   1   6  12       16.64       21.41      2.01 o
   2   6  12        6.62        3.98      1.77 o
   3   6  12       54.31       57.46      3.98 o
   4   6  12        0.12        0.44      1.77 o
   5   6  12        2.46        2.21      2.21 o
   6   6  12       12.10       14.59      3.54 o
   7   6  12        0.21        0.33      1.11 o
  -7   7  12        1.13        2.89      2.01 o
  -6   7  12        1.19        2.87      1.88 o
  -5   7  12        0.06        0.62      1.22 o
  -4   7  12       12.00        9.30      1.67 o
  -3   7  12       97.91      101.77      4.14 o
  -2   7  12        4.05        4.23      1.29 o
  -1   7  12       30.11       31.19      1.93 o
   0   7  12       26.03       26.81      2.12 o
   1   7  12       91.77       78.08      3.50 o
   2   7  12        8.88        8.20      1.80 o
   3   7  12      176.92      197.14      7.96 o
   4   7  12        0.89        1.33      2.21 o
   5   7  12        1.01        4.42      2.65 o
   6   7  12        6.51        2.65      2.65 o
  -6   8  12        1.16        6.25      1.80 o
  -5   8  12        0.10       -0.57      1.33 o
  -4   8  12        6.48        8.11      1.81 o
  -3   8  12        4.76        4.95      1.47 o
  -2   8  12        3.54        5.75      2.43 o
  -1   8  12        1.50        2.21      1.29 o
   0   8  12       16.44       15.21      2.21 o
   1   8  12        5.89        3.25      2.65 o
   2   8  12        1.13        0.97      1.47 o
   3   8  12       16.77       18.96      4.20 o
   4   8  12        1.34       -0.44      2.21 o
   5   8  12       51.06       45.97      4.42 o
  -5   9  12        0.14       -0.79      1.53 o
  -4   9  12       26.74       34.25      2.37 o
  -3   9  12        0.55       -0.27      1.47 o
  -2   9  12        0.96        0.29      1.38 o
  -1   9  12        0.19       -0.88      1.08 o
   0   9  12        0.69        1.41      1.47 o
   1   9  12        5.83        8.09      1.58 o
   2   9  12       18.04       18.45      2.27 o
   3   9  12        1.67        1.09      1.77 o
   4   9  12        0.83       -0.44      3.54 o
  -2  10  12        4.72        5.01      1.58 o
  -1  10  12       12.04       16.05      2.47 o
   0  10  12        4.68        7.40      1.58 o
   1  10  12        0.02        1.45      1.24 o
 -10   1  13       17.72       16.59      2.63 o
  -9   1  13        1.15        0.63      1.42 o
  -8   1  13        0.47       -1.15      1.15 o
  -7   1  13        0.20        0.22      1.11 o
  -6   1  13        0.38       -0.53      0.58 o
  -5   1  13       12.02       15.56      0.78 o
  -4   1  13       72.74       66.17      1.31 o
  -3   1  13        0.03        0.13      0.34 o
  -2   1  13       12.24       17.27      0.65 o
  -1   1  13      225.58      204.60      2.25 o
   0   1  13       92.74      100.90      1.44 o
   1   1  13       61.33       59.97      1.53 o
   2   1  13       42.50       44.69      1.01 o
   3   1  13        9.47        6.97      0.52 o
   4   1  13       11.91       12.00      0.81 o
   5   1  13        1.43        0.16      0.93 o
   6   1  13       28.66       34.57      2.81 o
   7   1  13        1.09       -0.36      1.70 o
   8   1  13       13.09       13.00      2.64 o
  -9   2  13        0.06       -2.12      2.69 o
  -8   2  13       10.10        5.77      1.29 o
  -7   2  13        0.10       -0.22      0.88 o
  -6   2  13        0.19       -0.65      0.66 o
  -5   2  13       60.89       67.51      1.57 o
  -4   2  13       13.41       10.94      0.64 o
  -3   2  13       79.52       80.72      1.30 o
  -2   2  13       45.90       54.88      1.02 o
  -1   2  13      200.44      189.18      2.16 o
   0   2  13      112.80      105.84      1.37 o
   1   2  13        0.85        2.76      0.38 o
   2   2  13       10.34       13.80      0.60 o
   3   2  13      118.82      115.50      1.73 o
   4   2  13       46.06       44.12      1.47 o
   5   2  13       10.58       12.26      1.07 o
   6   2  13        6.58        5.53      1.33 o
   7   2  13       20.93       24.95      2.20 o
   8   2  13        5.49        4.10      2.33 o
  -9   3  13        9.95        9.13      1.71 o
  -8   3  13        2.39        0.90      1.34 o
  -7   3  13        3.56        2.58      0.91 o
  -6   3  13        0.27        0.37      0.70 o
  -5   3  13      558.57      568.56      5.83 o
  -4   3  13      121.71      120.34      2.19 o
  -3   3  13      230.50      220.79      2.26 o
  -2   3  13        2.52        2.97      0.41 o
  -1   3  13      137.21      137.74      1.63 o
   0   3  13       38.87       36.82      0.81 o
   1   3  13       52.14       57.35      1.12 o
   2   3  13        0.05       -0.09      0.41 o
   3   3  13        5.11        5.92      0.74 o
   4   3  13       24.57       20.69      1.27 o
   5   3  13        9.86        9.21      0.95 o
   6   3  13       24.13       24.47      1.39 o
   7   3  13       56.58       62.33      2.97 o
   8   3  13        3.38        4.22      1.66 o
  -9   4  13       15.24       15.48      1.64 o
  -8   4  13       64.36       74.52      2.19 o
  -7   4  13       76.04       77.96      2.16 o
  -6   4  13      294.24      309.96      4.30 o
  -5   4  13      280.83      290.05      3.67 o
  -4   4  13        7.25        9.08      0.68 o
  -3   4  13       35.05       34.21      0.95 o
  -2   4  13       68.71       77.33      1.18 o
  -1   4  13       18.60       18.04      0.65 o
   0   4  13        0.46        0.12      0.38 o
   1   4  13      103.60      103.17      1.66 o
   2   4  13       34.94       33.97      1.05 o
   3   4  13        2.05        0.68      0.59 o
   4   4  13       20.73       20.55      1.03 o
   5   4  13        1.72        0.47      0.84 o
   6   4  13        0.38       -0.82      0.82 o
   7   4  13        3.60        3.93      1.09 o
   8   4  13        6.32        3.98      1.53 o
  -8   5  13        2.56        0.43      1.14 o
  -7   5  13       13.35       16.14      1.60 o
  -6   5  13        3.54        2.97      0.92 o
  -5   5  13      112.88      113.65      2.62 o
  -4   5  13        8.45        7.98      0.83 o
  -3   5  13       69.33       77.15      3.44 o
  -2   5  13      310.06      282.86      7.03 o
  -1   5  13      380.17      357.03      6.71 o
   0   5  13       45.53       41.55      2.50 o
   1   5  13      247.28      213.22      5.91 o
   2   5  13      448.71      431.73     10.83 o
   3   5  13        7.88       10.36      0.98 o
   4   5  13       17.61       16.73      1.26 o
   5   5  13       12.36       10.18      1.16 o
   6   5  13       10.79        8.24      1.39 o
   7   5  13        0.08       -1.13      1.13 o
  -8   6  13        0.05       -1.77      2.01 o
  -7   6  13        1.55        0.00      1.88 o
  -6   6  13       29.35       30.85      2.81 o
  -5   6  13        5.84        2.01      1.70 o
  -4   6  13        0.01       -0.44      2.21 o
  -3   6  13      137.01      121.83      4.64 o
  -2   6  13       76.66       66.20      3.27 o
  -1   6  13      305.68      289.87      6.09 o
   0   6  13        1.60        1.55      1.99 o
   1   6  13       14.55       12.48      2.65 o
   2   6  13       52.90       49.60      3.08 o
   3   6  13      190.96      198.47      8.40 o
   4   6  13        5.94        2.65      2.21 o
   5   6  13       29.58       27.85      3.98 o
   6   6  13       15.37       15.91      3.54 o
   7   6  13       12.33       13.70      1.33 o
  -7   7  13        4.35        6.25      2.33 o
  -6   7  13       88.71      107.10      4.23 o
  -5   7  13        3.75        2.62      1.43 o
  -4   7  13       33.07       28.23      2.87 o
  -3   7  13        0.04        1.08      1.38 o
  -2   7  13        2.37        1.92      1.38 o
  -1   7  13       44.35       44.59      2.34 o
   0   7  13        0.21        0.83      1.38 o
   1   7  13      250.36      245.39      6.79 o
   2   7  13       43.67       49.08      3.18 o
   3   7  13        9.89       10.17      2.65 o
   4   7  13        7.65        7.07      2.65 o
   5   7  13       14.03       11.93      3.09 o
   6   7  13        0.19       -2.65      2.65 o
  -6   8  13        0.00        1.45      1.66 o
  -5   8  13        1.10       -1.43      1.43 o
  -4   8  13       24.34       26.65      3.26 o
  -3   8  13        3.57        4.07      1.47 o
  -2   8  13       19.36       20.06      2.65 o
  -1   8  13       44.66       44.64      2.47 o
   0   8  13        0.43       -1.33      1.99 o
   1   8  13       18.70       17.23      2.12 o
   2   8  13       11.54       16.41      2.21 o
   3   8  13       13.05       17.92      2.27 o
   4   8  13        9.24        9.26      2.21 o
   5   8  13       28.29       27.41      3.98 o
  -4   9  13       13.75       19.70      2.06 o
  -3   9  13        0.05        0.96      1.54 o
  -2   9  13        3.15        1.77      1.47 o
  -1   9  13       14.54       17.75      1.97 o
   0   9  13       48.79       53.59      3.27 o
   1   9  13       20.14       23.08      3.32 o
   2   9  13       27.42       30.61      2.67 o
   3   9  13       20.83       24.63      6.63 o
  -1  10  13        7.65        7.51      3.98 o
  -9   0  14        5.31        6.84      2.33 o
  -8   0  14      117.07      111.52      5.15 o
  -7   0  14       51.43       48.52      3.44 o
  -6   0  14       61.53       52.27      3.32 o
  -5   0  14       14.31       15.97      1.05 o
  -4   0  14        0.61       -0.49      0.49 o
  -3   0  14        5.36        2.84      0.62 o
  -2   0  14        4.61        3.30      0.62 o
  -1   0  14       99.12       93.76      1.98 o
   0   0  14       84.46       84.97      1.89 o
   1   0  14      545.01      507.26      6.44 o
   2   0  14       72.56       75.00      1.89 o
   3   0  14       29.16       23.76      1.25 o
   4   0  14      238.54      238.10      5.35 o
   5   0  14        9.65        4.86      2.65 o
   6   0  14       15.45       18.12      3.54 o
   7   0  14        2.06        3.09      2.65 o
   8   0  14        3.22       -2.65      2.65 o
  -9   1  14        1.98        1.36      1.52 o
  -8   1  14        0.24       -0.78      1.26 o
  -7   1  14        1.68       -0.29      1.07 o
  -6   1  14       10.58        6.25      0.93 o
  -5   1  14       40.19       38.15      1.43 o
  -4   1  14        4.14        6.14      0.57 o
  -3   1  14      197.44      188.09      2.40 o
  -2   1  14        3.83        3.49      0.45 o
  -1   1  14      119.25      119.61      1.68 o
   0   1  14        2.41        1.47      0.29 o
   1   1  14      362.45      346.84      3.58 o
   2   1  14        0.02        0.00      0.32 o
   3   1  14        1.08        1.93      0.45 o
   4   1  14        1.07        0.40      0.64 o
   5   1  14       43.68       47.68      2.15 o
   6   1  14       80.34       82.03      4.06 o
   7   1  14        0.02        0.80      1.70 o
   8   1  14       18.14       20.15      3.54 o
  -9   2  14        5.12        7.49      2.50 o
  -8   2  14       23.15       24.92      2.04 o
  -7   2  14       22.72       21.65      1.46 o
  -6   2  14        0.00       -0.65      0.65 o
  -5   2  14        5.15        3.13      0.64 o
  -4   2  14        9.82        7.50      0.75 o
  -3   2  14      806.40      798.87      6.09 o
  -2   2  14       24.76       25.00      0.90 o
  -1   2  14      362.37      329.69      3.21 o
   0   2  14      115.68      110.40      1.47 o
   1   2  14      176.19      173.78      2.01 o
   2   2  14       58.38       58.70      1.20 o
   3   2  14        0.07        0.51      0.49 o
   4   2  14       14.22       14.80      1.15 o
   5   2  14        7.63        8.75      1.05 o
   6   2  14        3.09        3.00      1.31 o
   7   2  14        6.29        4.28      2.01 o
   8   2  14        0.89        1.77      2.19 o
  -9   3  14       14.95       16.60      1.95 o
  -8   3  14       15.23       13.83      2.40 o
  -7   3  14       32.54       32.26      1.47 o
  -6   3  14        8.31       10.12      0.96 o
  -5   3  14      347.35      343.94      4.10 o
  -4   3  14      575.97      569.58      6.12 o
  -3   3  14      286.22      279.54      2.81 o
  -2   3  14        9.45        7.67      0.65 o
  -1   3  14       11.99       13.72      0.54 o
   0   3  14      143.48      155.90      1.74 o
   1   3  14       60.23       51.42      1.11 o
   2   3  14       40.93       38.73      1.29 o
   3   3  14       26.96       27.59      1.15 o
   4   3  14        0.00       -0.15      0.64 o
   5   3  14        0.12        0.52      0.74 o
   6   3  14        1.11       -0.50      0.88 o
   7   3  14       12.68       16.15      3.60 o
   8   3  14        0.10       -1.49      1.49 o
  -9   4  14      120.78      130.05      3.40 o
  -8   4  14        7.71        5.98      1.32 o
  -7   4  14      120.83      129.71      2.74 o
  -6   4  14        0.23        1.02      0.80 o
  -5   4  14       56.28       52.49      1.73 o
  -4   4  14        0.00        0.92      0.59 o
  -3   4  14        0.38       -0.05      0.44 o
  -2   4  14      133.27      128.97      1.68 o
  -1   4  14      148.60      143.41      1.99 o
   0   4  14      173.44      146.85      2.47 o
   1   4  14       22.12       21.58      0.83 o
   2   4  14        0.38       -0.19      0.45 o
   3   4  14      172.82      168.26      2.65 o
   4   4  14      152.47      151.25      2.80 o
   5   4  14        9.85        7.98      0.96 o
   6   4  14        1.00        0.78      0.87 o
   7   4  14        8.60        6.18      1.17 o
  -8   5  14        2.62        2.45      1.60 o
  -7   5  14        4.80        3.46      1.15 o
  -6   5  14       31.10       36.26      1.66 o
  -5   5  14        6.63        5.87      0.82 o
  -4   5  14        3.54        4.57      0.89 o
  -3   5  14       81.98       83.79     11.93 o
  -2   5  14        0.00       -0.66      0.94 o
  -1   5  14       12.02       11.29      1.28 o
   0   5  14      111.28       92.11      7.29 o
   1   5  14       71.64       54.22      2.96 o
   2   5  14       16.86       12.79      0.88 o
   3   5  14       19.02       18.34      1.16 o
   4   5  14        7.80        6.63      1.46 o
   5   5  14        4.69        4.44      1.46 o
   6   5  14        1.26       -0.99      1.13 o
   7   5  14       29.49       29.56      2.22 o
  -7   6  14        3.75        5.08      2.19 o
  -6   6  14       32.38       32.29      3.13 o
  -5   6  14       28.33       29.04      3.41 o
  -4   6  14       55.49       58.66      3.27 o
  -3   6  14        0.00        1.33      1.33 o
  -2   6  14      157.71      130.18      9.06 o
  -1   6  14        6.08        2.95      1.02 o
   0   6  14        4.54        5.06      1.38 o
   1   6  14      165.49      168.60      5.41 o
   2   6  14        0.57       -0.79      1.38 o
   3   6  14       18.56       15.91      2.65 o
   4   6  14       33.97       39.34      3.98 o
   5   6  14        0.06        1.33      2.65 o
   6   6  14        6.64        7.51      3.54 o
  -7   7  14        0.11        1.60      2.01 o
  -6   7  14        2.63        0.49      1.55 o
  -5   7  14       27.33       26.74      2.20 o
  -4   7  14        0.75       -0.25      1.77 o
  -3   7  14       24.98       24.60      3.76 o
  -2   7  14        1.18        1.67      1.38 o
  -1   7  14        0.23        0.16      1.01 o
   0   7  14       10.23        8.66      1.70 o
   1   7  14       79.63       78.30      3.71 o
   2   7  14       42.88       39.47      7.96 o
   3   7  14        0.07        0.00      1.80 o
   4   7  14        4.59        4.42      2.65 o
   5   7  14       64.29       72.05      5.75 o
  -5   8  14        2.36        0.55      1.49 o
  -4   8  14       18.14       21.58      3.04 o
  -3   8  14        0.00       -1.47      1.47 o
  -2   8  14        2.96        1.94      1.47 o
  -1   8  14        8.30        8.16      1.55 o
   0   8  14        0.03       -1.14      1.14 o
   1   8  14       44.53       47.13      2.94 o
   2   8  14        2.10        2.33      1.99 o
   3   8  14       82.04       88.44      5.97 o
   4   8  14       57.71       63.94      4.24 o
  -4   9  14        0.05        1.54      1.39 o
  -3   9  14        0.07       -1.41      1.47 o
  -2   9  14        3.16        5.30      1.80 o
  -1   9  14       13.34       18.76      2.27 o
   0   9  14        9.47        9.78      1.87 o
   1   9  14        0.06        1.45      1.54 o
   2   9  14        0.66       -0.40      1.54 o
   3   9  14        8.61        4.42      3.98 o
  -9   1  15        0.97       -0.07      1.52 o
  -8   1  15        0.19       -1.30      1.30 o
  -7   1  15        0.51       -0.88      1.28 o
  -6   1  15       89.98       81.91      2.67 o
  -5   1  15       14.28       11.36      0.90 o
  -4   1  15       41.43       30.58      1.01 o
  -3   1  15       67.11       67.11      1.40 o
  -2   1  15        8.99        5.08      0.54 o
  -1   1  15      374.10      369.15      3.76 o
   0   1  15      150.95      138.87      1.98 o
   1   1  15      887.42      860.14      7.91 o
   2   1  15       45.49       40.11      1.46 o
   3   1  15       14.43       13.13      0.95 o
   4   1  15       22.23       24.70      1.25 o
   5   1  15        2.39        1.82      1.03 o
   6   1  15        2.23        4.42      1.88 o
   7   1  15        5.88        6.31      3.76 o
   8   1  15        0.02       -1.53      2.01 o
  -9   2  15        3.98        3.83      2.04 o
  -8   2  15        3.92        4.25      1.75 o
  -7   2  15       23.86       22.58      1.50 o
  -6   2  15        1.52       -0.61      0.71 o
  -5   2  15       38.67       30.24      1.20 o
  -4   2  15      178.84      160.81      2.66 o
  -3   2  15     1373.23     1328.75      9.94 o
  -2   2  15      748.58      641.30      5.57 o
  -1   2  15      290.39      275.80      2.90 o
   0   2  15        0.53        0.68      0.39 o
   1   2  15      129.08      122.10      1.67 o
   2   2  15      117.64      117.53      2.14 o
   3   2  15       21.77       23.61      1.13 o
   4   2  15       15.81       13.68      1.08 o
   5   2  15       17.96       15.76      1.48 o
   6   2  15        0.97       -0.81      1.07 o
   7   2  15        2.96        5.30      2.19 o
   8   2  15        7.20        9.28      2.81 o
  -9   3  15        0.02       -1.15      2.23 o
  -8   3  15       38.30       44.96      2.36 o
  -7   3  15      266.97      280.06      4.17 o
  -6   3  15      101.57      102.45      2.15 o
  -5   3  15      221.01      220.53      3.10 o
  -4   3  15      105.12      104.14      2.09 o
  -3   3  15        0.42        0.85      0.53 o
  -2   3  15       72.16       80.31      1.38 o
  -1   3  15       11.93       11.84      0.55 o
   0   3  15        3.09        3.40      0.41 o
   1   3  15       24.46       25.12      1.05 o
   2   3  15        1.35        3.35      0.61 o
   3   3  15       72.82       79.32      1.89 o
   4   3  15        2.07        2.23      0.74 o
   5   3  15       25.69       25.15      1.37 o
   6   3  15       22.85       22.33      1.82 o
   7   3  15        7.93        8.11      1.75 o
  -8   4  15       58.33       60.21      2.09 o
  -7   4  15        7.63       11.53      1.61 o
  -6   4  15       60.36       64.84      1.98 o
  -5   4  15       62.01       67.90      1.79 o
  -4   4  15       19.76       17.98      0.91 o
  -3   4  15       94.35       97.44      1.90 o
  -2   4  15      106.60      110.69      1.58 o
  -1   4  15       66.96       67.66      1.38 o
   0   4  15       18.06       15.59      0.74 o
   1   4  15        2.55        2.36      0.54 o
   2   4  15       49.42       44.92      1.29 o
   3   4  15      100.36       91.83      2.54 o
   4   4  15      145.71      139.97      2.98 o
   5   4  15        0.07       -0.82      0.82 o
   6   4  15        8.23        5.57      1.04 o
   7   4  15        0.92        1.01      1.05 o
  -8   5  15        4.49        2.95      1.85 o
  -7   5  15        0.94        0.28      0.68 o
  -6   5  15        0.37        0.72      0.92 o
  -5   5  15       80.61       90.54      2.37 o
  -4   5  15      132.73      129.69      2.60 o
  -3   5  15       59.72       47.77      1.99 o
  -2   5  15       29.19       21.84      4.20 o
  -1   5  15      105.65       81.42      3.44 o
   0   5  15      462.01      395.02      8.90 o
   1   5  15        3.29        4.97      0.56 o
   2   5  15       14.72       17.07      1.13 o
   3   5  15        0.07       -0.48      1.26 o
   4   5  15        1.72        1.12      0.86 o
   5   5  15        4.13        2.49      1.13 o
   6   5  15        7.55        7.19      1.39 o
   7   5  15        2.71        0.69      1.53 o
  -7   6  15        4.22        2.18      2.01 o
  -6   6  15        0.04       -0.44      1.70 o
  -5   6  15        0.00        1.49      1.43 o
  -4   6  15       85.67       83.55      4.06 o
  -3   6  15       48.02       40.90      3.09 o
  -2   6  15        0.44       -0.44      1.55 o
  -1   6  15        6.97        8.47      1.56 o
   0   6  15        6.74        5.75      1.56 o
   1   6  15       86.92       84.83      3.98 o
   2   6  15        0.52       -0.59      1.38 o
   3   6  15        3.62        3.98      2.65 o
   4   6  15       19.94       16.80      3.09 o
   5   6  15       23.27       23.43      3.98 o
   6   6  15        0.77       -1.33      2.65 o
  -6   7  15        0.02       -0.51      1.89 o
  -5   7  15        0.08       -0.06      1.29 o
  -4   7  15       15.66       16.72      4.42 o
  -3   7  15        0.01        0.39      1.55 o
  -2   7  15        0.20        0.44      1.25 o
  -1   7  15        3.98        3.36      1.47 o
   0   7  15        8.02        6.06      1.99 o
   1   7  15        0.11        0.88      1.99 o
   2   7  15        5.75        8.08      1.80 o
   3   7  15       14.12        9.97      2.12 o
   4   7  15        0.00        2.21      2.65 o
   5   7  15        2.36        0.44      2.65 o
  -5   8  15        4.22        2.57      1.55 o
  -4   8  15       13.31       14.69      1.80 o
  -3   8  15        6.52        6.19      2.65 o
  -2   8  15        0.87       -0.18      1.47 o
  -1   8  15        6.27        4.60      1.47 o
   0   8  15       10.62       12.25      1.87 o
   1   8  15       10.40       15.94      2.21 o
   2   8  15       20.32       20.49      2.53 o
   3   8  15        1.90       -0.34      2.43 o
   4   8  15        9.47        6.72      2.21 o
  -3   9  15        6.91        8.58      2.12 o
  -2   9  15       61.80       61.65      3.60 o
  -1   9  15        9.13       10.94      1.93 o
   0   9  15       38.07       41.17      5.53 o
   1   9  15        7.58        8.93      2.65 o
   2   9  15        2.50        2.10      1.80 o
  -9   0  16       54.70       65.35      4.52 o
  -8   0  16       53.38       52.10      4.42 o
  -7   0  16       19.38       12.82      2.33 o
  -6   0  16        8.28        8.38      2.21 o
  -5   0  16       31.18       38.03      2.81 o
  -4   0  16       63.00       59.60      1.89 o
  -3   0  16      161.97      146.38      2.92 o
  -2   0  16        7.09        6.15      0.79 o
  -1   0  16      161.93      164.93      3.00 o
   0   0  16       55.85       50.79      1.62 o
   1   0  16      615.00      574.11      7.31 o
   2   0  16      455.61      449.18      6.17 o
   3   0  16     1915.38     1863.21     26.28 o
   4   0  16       83.52       80.89      5.30 o
   5   0  16      130.92      122.44      7.07 o
   6   0  16       55.27       60.12      5.30 o
   7   0  16        4.24        5.75      3.09 o
   8   0  16       19.22       24.31      4.86 o
  -9   1  16        1.89        1.27      1.59 o
  -8   1  16       62.83       67.29      3.03 o
  -7   1  16        5.11        3.82      1.34 o
  -6   1  16       34.06       26.43      1.87 o
  -5   1  16      128.23      112.00      2.18 o
  -4   1  16       11.73        8.55      0.80 o
  -3   1  16       18.02       15.23      0.89 o
  -2   1  16      131.88      120.05      2.04 o
  -1   1  16     1768.99     1579.63     18.57 o
   0   1  16      236.42      221.13      2.71 o
   1   1  16      251.58      247.04      2.96 o
   2   1  16       34.50       33.99      1.06 o
   3   1  16       62.84       69.37      1.86 o
   4   1  16       52.54       52.41      2.26 o
   5   1  16       59.30       57.04      3.44 o
   6   1  16       52.53       51.66      3.58 o
   7   1  16       59.70       56.49      3.90 o
   8   1  16        7.83       13.76      2.81 o
  -9   2  16        6.39        5.32      2.20 o
  -8   2  16        5.35        7.29      1.94 o
  -7   2  16        6.35        5.94      1.16 o
  -6   2  16       19.46       20.05      1.42 o
  -5   2  16      351.82      346.36      4.27 o
  -4   2  16       22.76       30.16      1.26 o
  -3   2  16      605.06      558.94      6.61 o
  -2   2  16      260.99      291.65      3.14 o
  -1   2  16       37.43       35.47      1.07 o
   0   2  16      118.43      107.86      1.78 o
   1   2  16       57.56       46.96      1.27 o
   2   2  16       28.27       29.34      1.21 o
   3   2  16       89.29       80.57      2.01 o
   4   2  16       71.65       76.60      2.42 o
   5   2  16       12.76       11.71      1.33 o
   6   2  16        0.73        0.00      1.67 o
   7   2  16        0.12        1.70      2.01 o
  -9   3  16        2.22        3.05      1.94 o
  -8   3  16       36.90       37.73      2.87 o
  -7   3  16      191.25      200.93      3.48 o
  -6   3  16      194.34      201.21      3.41 o
  -5   3  16       49.99       47.56      1.88 o
  -4   3  16       70.09       69.21      1.59 o
  -3   3  16      105.42      105.91      2.11 o
  -2   3  16       29.25       31.82      1.22 o
  -1   3  16      168.25      149.82      2.32 o
   0   3  16      316.18      268.14      3.26 o
   1   3  16       24.27       21.02      0.95 o
   2   3  16        2.29        3.20      0.72 o
   3   3  16       24.47       23.65      1.19 o
   4   3  16        8.87        8.86      1.00 o
   5   3  16       53.69       60.92      2.05 o
   6   3  16       24.93       25.35      2.64 o
   7   3  16        3.42        3.17      1.66 o
  -8   4  16        0.04        0.31      0.94 o
  -7   4  16        6.25        4.28      0.95 o
  -6   4  16        1.38        0.96      0.76 o
  -5   4  16        5.02        3.71      1.16 o
  -4   4  16       18.48       15.43      0.88 o
  -3   4  16        6.88        5.01      0.60 o
  -2   4  16       64.48       63.04      1.26 o
  -1   4  16       11.07        7.23      0.63 o
   0   4  16        0.68       -0.46      0.46 o
   1   4  16      103.94       87.12      1.69 o
   2   4  16      224.33      207.25      3.13 o
   3   4  16       31.43       26.98      2.08 o
   4   4  16        0.21       -0.71      0.71 o
   5   4  16        1.42        0.64      0.87 o
   6   4  16        4.51        4.58      1.08 o
   7   4  16        0.01       -1.07      1.07 o
  -8   5  16        2.29        1.59      1.30 o
  -7   5  16        5.51        7.23      0.93 o
  -6   5  16        1.07        0.76      0.66 o
  -5   5  16       68.73       78.53      2.14 o
  -4   5  16       49.01       49.50      3.32 o
  -3   5  16       36.63       36.45      1.35 o
  -2   5  16       33.04       33.66      2.33 o
  -1   5  16      119.80       97.72      3.75 o
   0   5  16       35.34       33.27      1.74 o
   1   5  16       14.65       10.28      1.08 o
   2   5  16        0.27       -0.51      0.68 o
   3   5  16        6.53        6.28      0.96 o
   4   5  16        0.40       -0.91      0.91 o
   5   5  16        3.65        3.92      1.13 o
   6   5  16        0.01       -1.05      1.13 o
  -7   6  16       10.89       11.62      3.09 o
  -6   6  16        0.02        0.88      1.53 o
  -5   6  16        6.63        5.75      1.53 o
  -4   6  16        4.35        1.11      1.56 o
  -3   6  16       32.19       34.58      2.64 o
  -2   6  16       35.57       32.17      2.50 o
  -1   6  16        0.23       -0.22      1.25 o
   0   6  16        4.57        1.99      1.25 o
   1   6  16        0.60       -0.22      1.25 o
   2   6  16        8.14        7.79      1.88 o
   3   6  16        4.95        6.63      2.65 o
   4   6  16        3.47        3.54      2.65 o
   5   6  16        1.28       -1.77      2.65 o
   6   6  16        0.00       -0.44      3.09 o
  -6   7  16        0.18       -1.70      1.70 o
  -5   7  16        0.23        0.28      1.43 o
  -4   7  16        2.20        2.17      1.70 o
  -3   7  16       26.36       25.88      2.50 o
  -2   7  16        1.85        0.83      3.54 o
  -1   7  16        0.16       -0.64      1.38 o
   0   7  16       26.09       23.17      2.44 o
   1   7  16        2.60        4.74      1.70 o
   2   7  16        5.46        6.23      1.80 o
   3   7  16       52.78       57.71      3.71 o
   4   7  16       36.33       41.99      4.42 o
   5   7  16        9.99       11.05      3.54 o
  -5   8  16        0.01       -1.17      1.70 o
  -4   8  16        1.63        1.08      1.70 o
  -3   8  16        1.13       -1.33      1.99 o
  -2   8  16        0.68        0.27      1.47 o
  -1   8  16        5.47        1.77      1.47 o
   0   8  16        7.83        6.80      1.80 o
   1   8  16        5.74        5.81      3.54 o
   2   8  16       55.80       56.08      4.64 o
   3   8  16        0.03       -1.80      1.80 o
  -3   9  16        4.59       11.05      3.54 o
  -2   9  16        0.43       -0.59      1.77 o
  -1   9  16        0.63       -1.33      1.54 o
   0   9  16        0.74        3.05      1.77 o
   1   9  16       12.69       12.66      2.21 o
  -9   1  17        0.76        1.97      1.94 o
  -8   1  17       26.08       20.35      2.17 o
  -7   1  17       37.06       35.72      2.26 o
  -6   1  17       28.71       25.67      2.49 o
  -5   1  17        4.53        3.51      0.98 o
  -4   1  17       22.41       16.76      1.04 o
  -3   1  17      108.43      113.02      2.37 o
  -2   1  17      669.08      605.99      6.13 o
  -1   1  17     1335.46     1284.12     11.41 o
   0   1  17      635.47      583.49      5.90 o
   1   1  17       31.04       28.68      1.26 o
   2   1  17      122.92      129.62      2.36 o
   3   1  17        0.57        1.67      0.77 o
   4   1  17        0.01        0.56      0.98 o
   5   1  17       20.26       21.05      2.50 o
   6   1  17       49.72       48.76      3.58 o
   7   1  17       15.24       12.27      3.98 o
  -9   2  17        4.23       -0.44      2.50 o
  -8   2  17        0.54        2.29      1.79 o
  -7   2  17        4.65        5.53      1.55 o
  -6   2  17      265.38      266.56      4.41 o
  -5   2  17      388.29      378.07      4.60 o
  -4   2  17      745.52      674.82      7.37 o
  -3   2  17        6.94       10.60      0.93 o
  -2   2  17        1.34        0.08      0.59 o
  -1   2  17      144.69      139.24      2.55 o
   0   2  17       76.38       75.15      1.59 o
   1   2  17       59.50       60.18      1.52 o
   2   2  17        0.58       -0.48      0.59 o
   3   2  17       39.86       38.59      1.50 o
   4   2  17        8.97        8.39      1.09 o
   5   2  17       23.38       24.94      1.87 o
   6   2  17       12.66       15.59      3.32 o
   7   2  17       16.55       20.05      3.13 o
  -8   3  17        0.10       -0.18      1.65 o
  -7   3  17       18.68       15.34      1.45 o
  -6   3  17        4.22        5.60      0.95 o
  -5   3  17       51.28       53.54      2.82 o
  -4   3  17       49.93       49.02      1.91 o
  -3   3  17       32.91       32.40      1.23 o
  -2   3  17       93.78       81.85      1.86 o
  -1   3  17       46.99       49.99      1.50 o
   0   3  17        0.09        0.62      0.50 o
   1   3  17       11.55       10.26      0.88 o
   2   3  17        1.10        0.21      0.61 o
   3   3  17       27.14       26.46      1.61 o
   4   3  17       45.20       40.62      1.61 o
   5   3  17       77.00       82.04      2.33 o
   6   3  17       51.18       58.43      2.95 o
   7   3  17        1.02        2.65      1.67 o
  -8   4  17       30.61       34.04      1.71 o
  -7   4  17       21.98       23.31      1.43 o
  -6   4  17        3.00        4.02      0.88 o
  -5   4  17        1.63        0.24      0.77 o
  -4   4  17       88.51       86.28      2.08 o
  -3   4  17       22.83       22.37      1.14 o
  -2   4  17       92.68       95.74      1.87 o
  -1   4  17        1.06        0.95      0.54 o
   0   4  17        1.81        0.37      0.54 o
   1   4  17      196.72      174.78      2.56 o
   2   4  17      220.85      207.63      3.46 o
   3   4  17        1.21       -0.69      0.69 o
   4   4  17        2.62        1.90      0.90 o
   5   4  17        5.56        2.98      1.01 o
   6   4  17        3.16        0.82      0.99 o
  -7   5  17       54.73       60.23      2.04 o
  -6   5  17        5.95        6.79      0.84 o
  -5   5  17       15.46       20.21      0.95 o
  -4   5  17        2.70        1.79      0.96 o
  -3   5  17        5.31        3.77      0.50 o
  -2   5  17       66.43       50.14      1.98 o
  -1   5  17        6.54        7.54      0.67 o
   0   5  17       90.70       85.93      2.05 o
   1   5  17        7.07        7.47      0.80 o
   2   5  17        6.43        3.99      0.86 o
   3   5  17        6.64        5.12      1.13 o
   4   5  17       13.50       16.77      1.53 o
   5   5  17        1.30        0.88      1.13 o
   6   5  17        6.91        5.45      1.53 o
  -7   6  17        1.28        0.00      2.01 o
  -6   6  17        9.72        9.00      2.43 o
  -5   6  17        2.62        1.33      1.88 o
  -4   6  17        6.36        2.65      2.65 o
  -3   6  17      101.18      115.34      4.52 o
  -2   6  17        8.40        5.08      1.56 o
  -1   6  17        4.01        5.53      1.56 o
   0   6  17        5.49        9.33      1.56 o
   1   6  17        0.03        0.00      1.99 o
   2   6  17        5.15        1.33      2.21 o
   3   6  17        6.05        3.54      2.65 o
   4   6  17        3.36        3.09      2.65 o
   5   6  17        8.80       11.49      3.54 o
  -6   7  17       12.03        8.37      2.33 o
  -5   7  17        0.10       -1.70      1.70 o
  -4   7  17        0.11       -1.77      1.77 o
  -3   7  17        1.94       -0.20      1.38 o
  -2   7  17        2.99        2.77      1.99 o
  -1   7  17       16.97       20.59      3.76 o
   0   7  17        1.79        2.70      1.38 o
   1   7  17       25.09       24.77      2.50 o
   2   7  17        0.91       -0.60      1.70 o
   3   7  17        3.68        4.67      2.12 o
   4   7  17       12.26       18.12      3.54 o
  -4   8  17        2.04        0.00      2.21 o
  -3   8  17        0.17        1.33      1.77 o
  -2   8  17       10.73       10.06      2.12 o
  -1   8  17       12.69       13.75      2.12 o
   0   8  17       15.68       14.92      2.12 o
   1   8  17        1.02       -0.53      1.55 o
   2   8  17        0.00        1.13      2.21 o
   3   8  17        6.71       10.72      2.44 o
  -1   9  17        0.08        0.00      3.09 o
   0   9  17        0.05        0.88      2.65 o
  -9   0  18        1.45        3.09      2.50 o
  -8   0  18       12.92       10.77      2.64 o
  -7   0  18      105.19      104.61      9.95 o
  -6   0  18      169.21      172.49     15.03 o
  -5   0  18       62.77       55.71      3.44 o
  -4   0  18       21.03       15.47      3.09 o
  -3   0  18        9.28        7.84      1.11 o
  -2   0  18        0.79       -0.62      0.62 o
  -1   0  18      250.85      236.76      3.99 o
   0   0  18     1121.31     1045.78     12.21 o
   1   0  18     3066.22     2902.36     30.48 o
   2   0  18     1205.64     1143.85     29.62 o
   3   0  18      105.87      106.53      6.63 o
   4   0  18       33.51       41.99      4.42 o
   5   0  18       64.06       62.33      5.30 o
   6   0  18       35.00       33.59      4.42 o
   7   0  18       69.05       72.49      6.63 o
  -9   1  18        0.06       -0.38      1.94 o
  -8   1  18       12.14       10.06      1.83 o
  -7   1  18       18.71       14.49      2.30 o
  -6   1  18        3.30        3.32      1.33 o
  -5   1  18        5.49        4.97      1.33 o
  -4   1  18       33.23       35.61      1.42 o
  -3   1  18      746.01      681.53      7.93 o
  -2   1  18       55.33       62.70      1.77 o
  -1   1  18       17.55       21.22      2.65 o
   0   1  18        6.70       12.19      1.02 o
   1   1  18      207.19      187.15      3.18 o
   2   1  18       33.77       35.40      1.34 o
   3   1  18      458.90      449.58      7.29 o
   4   1  18      102.15       95.60      4.52 o
   5   1  18      299.65      310.14      8.75 o
   6   1  18        0.60        3.88      2.01 o
   7   1  18        0.42        1.55      2.19 o
  -8   2  18       10.54        9.87      2.30 o
  -7   2  18       36.76       32.38      3.57 o
  -6   2  18       20.90       18.49      1.44 o
  -5   2  18      191.14      178.90      2.94 o
  -4   2  18        1.65        0.12      0.73 o
  -3   2  18        0.86       -0.09      0.68 o
  -2   2  18       85.73       87.27      2.04 o
  -1   2  18      194.88      182.83      3.10 o
   0   2  18        1.17        2.65      0.74 o
   1   2  18      147.60      132.13      2.36 o
   2   2  18      279.25      269.57      4.06 o
   3   2  18       27.11       29.12      1.43 o
   4   2  18        0.51        0.57      1.03 o
   5   2  18       23.30       22.52      2.12 o
   6   2  18        2.85        2.65      2.19 o
   7   2  18        0.70        2.95      2.33 o
  -8   3  18        0.00       -0.50      1.37 o
  -7   3  18        9.04        8.77      1.43 o
  -6   3  18       72.02       70.56      2.07 o
  -5   3  18       86.93       83.09      1.98 o
  -4   3  18        0.67        2.13      0.73 o
  -3   3  18       75.91       68.55      1.78 o
  -2   3  18      531.66      455.85      5.70 o
  -1   3  18        1.67        0.53      0.61 o
   0   3  18        5.42        8.77      1.04 o
   1   3  18        0.42       -0.03      0.54 o
   2   3  18        2.84        3.09      0.74 o
   3   3  18       53.59       48.01      1.68 o
   4   3  18       21.36       21.08      1.34 o
   5   3  18       12.03       14.62      2.51 o
   6   3  18        9.34       10.18      1.86 o
   7   3  18        0.77       -1.33      2.87 o
  -8   4  18        1.56        0.85      1.11 o
  -7   4  18        3.52        3.02      1.01 o
  -6   4  18        0.15        1.55      0.80 o
  -5   4  18        0.98        1.01      0.79 o
  -4   4  18       17.25       18.34      1.22 o
  -3   4  18       14.53       15.10      1.02 o
  -2   4  18        0.44        0.90      0.56 o
  -1   4  18        2.46        1.35      0.62 o
   0   4  18        4.69        1.88      0.64 o
   1   4  18        0.18        0.23      0.56 o
   2   4  18       80.37       77.67      2.04 o
   3   4  18        0.06       -0.53      0.76 o
   4   4  18       17.15       13.28      1.19 o
   5   4  18        2.01        1.98      0.92 o
   6   4  18        1.74        2.34      1.09 o
  -7   5  18       42.81       50.60      3.16 o
  -6   5  18       24.29       24.60      1.11 o
  -5   5  18        5.92        7.68      0.62 o
  -4   5  18        3.46        3.63      0.67 o
  -3   5  18        2.91        3.71      0.56 o
  -2   5  18       11.18        9.60      0.64 o
  -1   5  18        6.80        7.62      0.96 o
   0   5  18       14.60       12.90      1.01 o
   1   5  18       15.47       10.39      1.01 o
   2   5  18        4.40        3.45      0.80 o
   3   5  18        1.33        0.65      0.86 o
   4   5  18        3.58        2.65      1.13 o
   5   5  18        0.84        0.00      1.13 o
   6   5  18        1.92        0.88      2.21 o
  -6   6  18        0.99       -0.29      1.80 o
  -5   6  18       45.39       50.69      3.75 o
  -4   6  18        0.32       -0.88      2.21 o
  -3   6  18      101.90      107.41      6.63 o
  -2   6  18        3.47        4.42      2.21 o
  -1   6  18        1.00        0.93      1.55 o
   0   6  18        0.11        1.11      1.25 o
   1   6  18        3.28        3.09      1.56 o
   2   6  18        7.67        8.80      2.01 o
   3   6  18        0.44        0.88      2.65 o
   4   6  18        1.26        3.54      3.09 o
   5   6  18        0.12        0.00      3.09 o
  -5   7  18        0.75       -0.68      1.70 o
  -4   7  18        1.29        2.65      2.65 o
  -3   7  18        0.79        0.00      1.77 o
  -2   7  18        2.81       -0.44      1.77 o
  -1   7  18       46.36       46.41      3.54 o
   0   7  18        0.00        0.20      1.38 o
   1   7  18       10.05        8.81      1.88 o
   2   7  18       28.98       28.65      2.76 o
   3   7  18        0.11        0.52      2.21 o
   4   7  18        9.69       21.22      3.98 o
  -4   8  18        0.43        0.44      2.21 o
  -3   8  18        0.16        0.44      2.21 o
  -2   8  18        0.40       -1.77      1.77 o
  -1   8  18        1.59       -0.44      1.77 o
   0   8  18        1.70        0.80      1.55 o
   1   8  18        1.87        0.12      1.99 o
   2   8  18       10.12        7.70      2.12 o
  -8   1  19       19.17       18.10      3.13 o
  -7   1  19        0.05        0.36      1.42 o
  -6   1  19       12.55       11.84      1.72 o
  -5   1  19       59.04       56.27      3.42 o
  -4   1  19      304.32      283.82      5.47 o
  -3   1  19      188.87      172.72      4.51 o
  -2   1  19      307.76      286.46      4.21 o
  -1   1  19       11.62       10.92      0.98 o
   0   1  19      122.76      118.88      2.49 o
   1   1  19       68.32       69.13      2.40 o
   2   1  19        2.31        0.47      1.03 o
   3   1  19       42.27       40.83      2.96 o
   4   1  19      355.63      368.22      9.53 o
   5   1  19       14.34       14.92      2.50 o
   6   1  19        6.29        3.54      3.98 o
   7   1  19        0.00       -1.99      2.19 o
  -8   2  19       21.83       19.39      2.55 o
  -7   2  19       11.70       12.10      2.67 o
  -6   2  19       37.30       31.00      2.13 o
  -5   2  19        0.42       -0.16      0.79 o
  -4   2  19       29.71       31.87      1.40 o
  -3   2  19      169.69      168.18      3.12 o
  -2   2  19      139.60      124.19      2.55 o
  -1   2  19        0.62        0.27      0.61 o
   0   2  19       23.49       18.12      1.11 o
   1   2  19       42.82       40.36      1.38 o
   2   2  19       21.52       19.18      1.16 o
   3   2  19        8.25        6.53      1.20 o
   4   2  19       11.57       12.45      1.57 o
   5   2  19       80.73       88.34      5.75 o
   6   2  19        3.49       -0.44      1.88 o
  -8   3  19        1.65        0.90      1.75 o
  -7   3  19        1.01        0.96      1.60 o
  -6   3  19        1.16        0.85      0.94 o
  -5   3  19        9.98        8.11      1.12 o
  -4   3  19       87.15       84.55      2.12 o
  -3   3  19        7.64        5.79      0.82 o
  -2   3  19       57.10       53.28      1.94 o
  -1   3  19       30.29       27.23      1.21 o
   0   3  19        3.77        3.68      0.69 o
   1   3  19        0.27        0.53      0.66 o
   2   3  19       14.87       13.14      1.11 o
   3   3  19       51.63       45.21      1.68 o
   4   3  19       43.31       43.39      1.73 o
   5   3  19        4.29        4.66      1.60 o
   6   3  19        5.22        6.27      1.86 o
  -7   4  19        7.20        9.13      1.19 o
  -6   4  19       10.24        6.68      1.38 o
  -5   4  19        6.48        7.36      0.96 o
  -4   4  19       41.32       42.62      1.83 o
  -3   4  19        0.40        1.22      0.71 o
  -2   4  19        0.70        0.72      0.61 o
  -1   4  19       40.55       33.34      1.39 o
   0   4  19      236.55      214.30      4.60 o
   1   4  19        0.19       -0.64      0.64 o
   2   4  19        0.48        0.23      0.76 o
   3   4  19        5.92        4.87      0.87 o
   4   4  19       14.87       14.48      1.24 o
   5   4  19        0.78        0.69      0.96 o
   6   4  19        0.09       -1.12      1.35 o
  -7   5  19       18.06       20.35      1.27 o
  -6   5  19        0.47       -0.14      0.70 o
  -5   5  19        0.57        0.44      0.63 o
  -4   5  19        0.05        0.51      0.52 o
  -3   5  19        0.20        0.49      0.56 o
  -2   5  19       42.28       39.38      1.11 o
  -1   5  19        2.21        2.61      0.56 o
   0   5  19        1.31        1.46      0.66 o
   1   5  19        4.24        4.18      0.96 o
   2   5  19        4.56        5.27      1.28 o
   3   5  19       20.50       25.74      1.70 o
   4   5  19       30.91       30.33      1.96 o
   5   5  19        2.48        4.42      1.39 o
  -6   6  19       17.42       21.72      4.42 o
  -5   6  19       32.93       35.18      3.13 o
  -4   6  19       21.27       14.59      3.09 o
  -3   6  19       16.75       17.24      3.54 o
  -2   6  19        3.88        3.98      2.21 o
  -1   6  19        8.78       11.93      2.65 o
   0   6  19        0.06        0.44      1.77 o
   1   6  19        5.09        6.63      2.65 o
   2   6  19        2.38        1.11      1.56 o
   3   6  19        6.36        3.67      2.01 o
   4   6  19        1.94       -0.44      2.65 o
  -5   7  19        1.59        2.40      2.12 o
  -4   7  19        0.99        1.33      2.65 o
  -3   7  19       25.36       26.96      3.98 o
  -2   7  19        8.84        8.84      2.65 o
  -1   7  19       75.18       72.05      5.30 o
   0   7  19        6.12        3.54      2.21 o
   1   7  19        1.45        0.88      2.21 o
   2   7  19        0.01       -2.21      2.21 o
   3   7  19        4.09        4.04      2.12 o
  -3   8  19        8.13        6.19      2.65 o
  -2   8  19        1.63        1.33      2.21 o
  -1   8  19        2.59        0.00      2.21 o
   0   8  19       11.25       14.59      3.09 o
   1   8  19       10.91        9.28      2.65 o
  -8   0  20       19.93       20.58      4.20 o
  -7   0  20       20.62       14.05      3.09 o
  -6   0  20        3.68        6.63      2.01 o
  -5   0  20       35.69       33.09      7.07 o
  -4   0  20       28.68       30.94      3.98 o
  -3   0  20      102.16       97.25      6.19 o
  -2   0  20      237.77      206.87      8.84 o
  -1   0  20      355.95      291.30     11.05 o
   0   0  20      595.06      566.68     17.68 o
   1   0  20        7.45        8.84      2.65 o
   2   0  20       48.89       34.48      3.98 o
   3   0  20      482.13      463.69     15.47 o
   4   0  20       58.60       54.81      4.86 o
   5   0  20       95.89      101.67      7.07 o
   6   0  20       18.95       24.31      4.86 o
  -8   1  20        1.91        1.39      1.70 o
  -7   1  20        0.88        1.01      1.48 o
  -6   1  20        0.06        1.40      1.30 o
  -5   1  20       75.54       71.00      2.87 o
  -4   1  20       39.77       40.80      2.96 o
  -3   1  20        0.51       -0.44      1.33 o
  -2   1  20       18.46       18.26      1.16 o
  -1   1  20      218.85      203.62      3.51 o
   0   1  20       14.26       17.57      1.13 o
   1   1  20       80.71       83.48      3.00 o
   2   1  20      143.13      145.21      5.31 o
   3   1  20      109.87      106.40      5.75 o
   4   1  20       49.51       46.11      3.58 o
   5   1  20       20.54       22.83      3.98 o
   6   1  20        9.44       12.63      2.81 o
  -8   2  20       13.32       12.69      3.13 o
  -7   2  20       11.60       10.88      2.12 o
  -6   2  20       35.58       33.22      2.26 o
  -5   2  20       11.20       10.65      1.37 o
  -4   2  20        0.15       -0.19      0.73 o
  -3   2  20       35.26       31.12      1.44 o
  -2   2  20       34.69       27.16      1.32 o
  -1   2  20       31.96       26.43      1.26 o
   0   2  20      197.16      174.63      3.12 o
   1   2  20       81.10       82.29      2.00 o
   2   2  20       11.29       11.36      1.11 o
   3   2  20       63.66       64.85      2.65 o
   4   2  20        4.63        3.39      1.53 o
   5   2  20        1.21        0.37      2.01 o
   6   2  20       75.62       84.77      4.97 o
  -7   3  20        0.53        0.00      1.28 o
  -6   3  20       12.32       14.56      1.42 o
  -5   3  20        2.49        1.63      0.91 o
  -4   3  20      124.43      109.62      2.58 o
  -3   3  20        0.85       -0.52      0.69 o
  -2   3  20       19.93       24.34      1.65 o
  -1   3  20        2.29        3.17      0.77 o
   0   3  20       90.41       81.93      1.90 o
   1   3  20        0.71        0.43      0.74 o
   2   3  20        2.21        1.85      0.80 o
   3   3  20        0.05       -0.77      0.77 o
   4   3  20       56.72       54.77      2.69 o
   5   3  20        2.79        3.56      1.60 o
   6   3  20        0.13        0.35      1.69 o
  -7   4  20        0.35        1.28      1.03 o
  -6   4  20        1.04        0.53      0.88 o
  -5   4  20        0.40        1.07      0.84 o
  -4   4  20        0.15        0.72      0.82 o
  -3   4  20       25.39       21.82      1.24 o
  -2   4  20       11.84       12.01      0.95 o
  -1   4  20       48.15       48.59      1.72 o
   0   4  20      162.27      159.17      3.06 o
   1   4  20       14.45       13.50      1.31 o
   2   4  20        0.12       -0.46      0.82 o
   3   4  20        0.17        1.07      0.82 o
   4   4  20       15.16       15.69      1.32 o
   5   4  20        0.01        1.39      1.05 o
  -6   5  20       11.31        9.94      0.99 o
  -5   5  20       15.32       18.88      0.87 o
  -4   5  20        0.21        1.08      0.64 o
  -3   5  20        8.14        9.07      0.78 o
  -2   5  20        8.43        9.70      0.72 o
  -1   5  20        3.38        3.86      0.64 o
   0   5  20        0.25        0.74      0.51 o
   1   5  20        7.76        5.62      0.86 o
   2   5  20       24.82       23.30      1.28 o
   3   5  20        4.23        0.55      1.13 o
   4   5  20       21.77       23.65      1.83 o
   5   5  20        1.11        0.74      1.39 o
  -5   6  20       67.84       79.97      4.86 o
  -4   6  20        0.11       -1.77      2.21 o
  -3   6  20        0.02       -0.88      2.21 o
  -2   6  20       10.71       14.59      3.09 o
  -1   6  20       11.08       14.14      3.09 o
   0   6  20        0.54       -0.44      2.21 o
   1   6  20        0.23        3.09      2.21 o
   2   6  20        3.87        6.63      3.09 o
   3   6  20        6.17        8.84      3.09 o
   4   6  20        4.74        3.98      3.09 o
  -4   7  20        0.05       -0.44      2.21 o
  -3   7  20        7.43        9.28      2.65 o
  -2   7  20       10.43       10.61      3.09 o
  -1   7  20       52.82       52.16      4.86 o
   0   7  20        0.94        3.54      2.65 o
   1   7  20        0.08        1.33      2.21 o
   2   7  20       16.97       19.01      3.54 o
  -1   8  20       41.89       47.74      4.42 o
  -8   1  21       25.11       32.65      3.94 o
  -7   1  21       17.57       15.72      2.04 o
  -6   1  21        1.33       -1.11      1.33 o
  -5   1  21       10.60        9.23      1.55 o
  -4   1  21        0.20        0.88      1.77 o
  -3   1  21       97.32       89.11      4.86 o
  -2   1  21       47.73       49.01      3.13 o
  -1   1  21       46.11       44.17      2.87 o
   0   1  21        0.05       -2.43      2.43 o
   1   1  21        4.37        3.01      1.70 o
   2   1  21      198.03      176.18      5.94 o
   3   1  21        1.46       -1.70      1.70 o
   4   1  21        0.15        0.88      1.88 o
   5   1  21       18.72       21.91      2.96 o
   6   1  21       15.09       13.66      4.42 o
  -7   2  21       36.96       35.99      3.06 o
  -6   2  21        7.70        9.10      1.65 o
  -5   2  21        7.55        5.53      1.42 o
  -4   2  21        3.67        4.83      1.14 o
  -3   2  21      104.98       97.22      2.40 o
  -2   2  21       20.94       16.54      1.19 o
  -1   2  21        1.77        3.11      0.80 o
   0   2  21       73.93       82.12      2.18 o
   1   2  21       27.64       26.62      1.28 o
   2   2  21        0.64       -0.91      0.98 o
   3   2  21        3.24        3.70      1.49 o
   4   2  21       12.84       14.40      2.50 o
   5   2  21       14.60        9.93      2.64 o
   6   2  21       67.33       61.88      6.63 o
  -7   3  21       11.73        6.47      2.01 o
  -6   3  21        0.18        0.65      1.18 o
  -5   3  21        0.97        1.53      0.92 o
  -4   3  21       28.83       28.92      1.52 o
  -3   3  21        4.01        2.67      0.84 o
  -2   3  21        5.23        3.57      0.80 o
  -1   3  21        5.51        6.91      0.95 o
   0   3  21       40.53       40.43      1.40 o
   1   3  21       11.91        9.43      1.01 o
   2   3  21       30.49       29.10      1.47 o
   3   3  21       19.00       22.78      1.77 o
   4   3  21        0.01        1.38      1.35 o
   5   3  21       27.28       27.08      2.43 o
  -7   4  21        0.85        1.20      1.02 o
  -6   4  21        2.55        2.00      1.00 o
  -5   4  21        0.62        0.00      0.89 o
  -4   4  21        4.10        4.79      0.92 o
  -3   4  21        4.05        1.57      1.61 o
  -2   4  21       41.36       34.09      1.37 o
  -1   4  21        0.46        0.04      0.82 o
   0   4  21        1.47        3.32      0.82 o
   1   4  21        0.03       -0.71      0.77 o
   2   4  21       42.37       42.21      1.68 o
   3   4  21        1.45        1.39      0.89 o
   4   4  21        4.53        4.48      1.08 o
   5   4  21        0.41        0.85      1.18 o
  -6   5  21        3.17        2.76      0.77 o
  -5   5  21        1.22        1.41      0.63 o
  -4   5  21       13.20       15.68      0.93 o
  -3   5  21       16.09       18.96      1.63 o
  -2   5  21        0.19        0.79      0.64 o
  -1   5  21        3.51        2.66      0.64 o
   0   5  21        5.09        6.24      0.73 o
   1   5  21       14.64       14.74      0.93 o
   2   5  21       39.02       34.88      1.47 o
   3   5  21        7.95        8.15      0.96 o
   4   5  21        1.20        1.53      1.35 o
  -5   6  21        0.07        1.33      2.01 o
  -4   6  21        3.77        2.21      2.65 o
  -3   6  21        6.08        6.63      3.09 o
  -2   6  21        1.52        1.77      2.21 o
  -1   6  21        9.43       13.70      3.09 o
   0   6  21        2.42        2.21      2.21 o
   1   6  21        0.83        0.00      2.21 o
   2   6  21        1.06        2.21      2.65 o
   3   6  21        2.24        5.30      3.09 o
  -3   7  21       18.66       16.80      3.54 o
  -2   7  21        1.05       -2.21      2.21 o
  -1   7  21        0.80        2.65      2.65 o
   0   7  21       10.56       10.61      3.09 o
   1   7  21        2.12        1.33      2.65 o
  -7   0  22        8.50        6.14      2.64 o
  -6   0  22       32.62       33.08      3.27 o
  -5   0  22       68.29       60.94      3.90 o
  -4   0  22        2.21        7.51      2.65 o
  -3   0  22        1.47        0.44      2.21 o
  -2   0  22        0.34        0.44      2.21 o
  -1   0  22       94.88       97.25      6.19 o
   0   0  22        5.36        3.54      2.21 o
   1   0  22       33.34       22.99      3.54 o
   2   0  22       11.18        8.40      3.09 o
   3   0  22        3.41       -0.44      2.65 o
   4   0  22        0.42       -1.77      2.65 o
   5   0  22        5.58        6.63      3.54 o
  -7   1  22        4.04        4.01      1.70 o
  -6   1  22       10.53       10.56      1.77 o
  -5   1  22        5.04        6.82      1.57 o
  -4   1  22        9.38        9.42      2.87 o
  -3   1  22        6.50        9.46      2.01 o
  -2   1  22       83.55       84.10      4.21 o
  -1   1  22      124.09      121.10      7.51 o
   0   1  22        7.38        3.46      1.70 o
   1   1  22        5.40        3.98      2.65 o
   2   1  22       75.61       76.29      4.42 o
   3   1  22       10.65        6.63      2.21 o
   4   1  22        0.70        0.66      2.43 o
   5   1  22       16.30       15.63      3.32 o
  -7   2  22       13.28       11.70      2.96 o
  -6   2  22        0.06       -0.16      1.69 o
  -5   2  22       20.16       25.30      2.37 o
  -4   2  22        6.09        4.62      1.60 o
  -3   2  22        0.85        0.10      1.17 o
  -2   2  22        0.14       -0.72      0.72 o
  -1   2  22       28.50       25.92      1.38 o
   0   2  22       18.84       18.32      1.59 o
   1   2  22        6.33        5.28      1.26 o
   2   2  22        5.29        6.75      1.80 o
   3   2  22        4.48        1.55      1.88 o
   4   2  22       66.38       69.41      8.18 o
   5   2  22        0.00        0.00      2.33 o
  -7   3  22        1.61        1.11      2.50 o
  -6   3  22        0.88       -1.31      1.34 o
  -5   3  22        2.52        2.71      1.58 o
  -4   3  22        0.29        0.16      0.87 o
  -3   3  22        1.28        1.45      0.89 o
  -2   3  22        0.17        0.08      0.74 o
  -1   3  22       18.25       15.69      1.04 o
   0   3  22        0.70       -0.19      0.71 o
   1   3  22       27.31       32.23      1.52 o
   2   3  22       48.16       49.15      2.01 o
   3   3  22        3.07        1.71      1.22 o
   4   3  22        0.28        0.15      1.53 o
   5   3  22        9.27        6.94      4.20 o
  -6   4  22        1.00        0.44      0.96 o
  -5   4  22        1.01       -0.94      0.94 o
  -4   4  22        0.00       -0.58      0.80 o
  -3   4  22        5.88        4.77      1.03 o
  -2   4  22       66.29       72.33      1.95 o
  -1   4  22       19.88       21.97      2.82 o
   0   4  22        2.06        0.90      0.82 o
   1   4  22        2.49        2.80      0.92 o
   2   4  22       21.46       17.27      1.34 o
   3   4  22        3.10        1.83      0.98 o
   4   4  22        3.97        3.63      1.08 o
  -5   5  22        6.35        7.01      0.80 o
  -4   5  22       20.27       26.31      1.21 o
  -3   5  22        8.58       12.31      0.93 o
  -2   5  22        0.00       -0.17      0.64 o
  -1   5  22        3.57        3.23      0.72 o
   0   5  22        2.70        0.73      0.68 o
   1   5  22       14.20       12.75      0.94 o
   2   5  22       26.73       31.23      1.22 o
   3   5  22        3.33        2.90      1.09 o
  -4   6  22        8.34        7.51      3.09 o
  -3   6  22       23.66       30.06      4.42 o
  -2   6  22       10.12       10.17      3.09 o
  -1   6  22        2.50        4.42      2.65 o
   0   6  22        2.39       -0.44      2.21 o
   1   6  22        0.04       -2.21      2.21 o
   2   6  22        8.79       13.26      3.54 o
  -2   7  22        4.51        3.98      2.65 o
  -1   7  22        0.00       -2.21      2.21 o
   0   7  22       42.06       36.69      4.42 o
  -7   1  23        3.45       -0.24      1.69 o
  -6   1  23        0.36       -1.34      1.34 o
  -5   1  23       66.88       72.11      3.89 o
  -4   1  23       17.45       23.02      2.81 o
  -3   1  23       10.59       14.66      2.33 o
  -2   1  23       11.11       11.71      2.65 o
  -1   1  23        2.32        3.54      1.56 o
   0   1  23        0.02        0.00      1.56 o
   1   1  23       29.58       26.59      2.81 o
   2   1  23        4.97        4.86      2.19 o
   3   1  23        0.46        0.44      2.21 o
   4   1  23        4.24        2.07      2.01 o
   5   1  23        0.11       -0.95      2.01 o
  -7   2  23        3.19        2.83      2.64 o
  -6   2  23      150.53      181.69      5.87 o
  -5   2  23        0.16        1.41      1.75 o
  -4   2  23        0.15        0.39      1.35 o
  -3   2  23        0.08       -1.41      1.47 o
  -2   2  23       14.14       12.63      2.19 o
  -1   2  23       15.87       12.18      2.01 o
   0   2  23       20.46       16.02      2.19 o
   1   2  23       20.15       16.61      2.43 o
   2   2  23        2.84        2.86      2.01 o
   3   2  23       12.96       14.61      2.87 o
   4   2  23       51.16       51.80      3.90 o
   5   2  23        6.68        6.63      3.98 o
  -6   3  23       21.09       21.99      3.27 o
  -5   3  23        4.85        3.40      1.60 o
  -4   3  23       16.53       23.84      1.62 o
  -3   3  23        4.75        4.23      1.14 o
  -2   3  23        0.00        0.15      0.91 o
  -1   3  23        2.41        1.41      0.83 o
   0   3  23       12.35       18.52      1.39 o
   1   3  23        8.11        8.49      1.24 o
   2   3  23        1.19        0.41      1.22 o
   3   3  23        7.42        3.85      1.60 o
   4   3  23        3.27        4.13      1.60 o
  -6   4  23        7.47        6.52      1.22 o
  -5   4  23        3.51        2.66      1.17 o
  -4   4  23       16.84       20.90      1.60 o
  -3   4  23       19.85       22.57      1.44 o
  -2   4  23       14.52       20.45      1.32 o
  -1   4  23       10.17       14.93      1.24 o
   0   4  23        5.87        4.64      0.98 o
   1   4  23        0.13        0.16      0.84 o
   2   4  23        3.08        2.84      1.02 o
   3   4  23        1.43        1.33      1.04 o
   4   4  23        0.70        1.77      1.33 o
  -5   5  23       43.73       51.50      1.70 o
  -4   5  23        5.25        7.17      0.89 o
  -3   5  23       14.20       17.64      1.06 o
  -2   5  23        2.13        2.14      0.82 o
  -1   5  23        5.65        6.90      0.85 o
   0   5  23        0.18        1.02      0.72 o
   1   5  23        1.88        1.30      0.72 o
   2   5  23       20.16       22.55      1.26 o
   3   5  23        0.39        1.68      1.30 o
  -3   6  23        0.14       -1.77      2.65 o
  -2   6  23        2.21        2.21      2.65 o
  -1   6  23        2.06       -0.88      2.21 o
   0   6  23        1.11        3.54      2.65 o
   1   6  23        2.07        4.42      3.09 o
  -6   0  24        0.01       -2.84      2.87 o
  -5   0  24        0.50       -0.81      2.21 o
  -4   0  24        0.00       -0.88      2.65 o
  -3   0  24      196.39      224.11     10.61 o
  -2   0  24      174.39      212.62     10.17 o
  -1   0  24      170.57      197.14      9.72 o
   0   0  24      123.90      126.42      7.51 o
   1   0  24       76.10       87.52      6.19 o
   2   0  24       13.11       19.01      3.98 o
   3   0  24       13.27       17.24      3.98 o
   4   0  24       33.32       45.97      5.30 o
  -6   1  24        9.38       11.31      2.42 o
  -5   1  24       38.39       40.33      2.53 o
  -4   1  24       69.51       76.31      5.97 o
  -3   1  24       38.68       35.77      3.27 o
  -2   1  24        0.05        0.66      1.56 o
  -1   1  24        6.44        5.10      2.01 o
   0   1  24       46.71       41.77      3.13 o
   1   1  24       61.19       60.90      3.90 o
   2   1  24        3.98        3.54      2.19 o
   3   1  24        7.50        6.87      3.09 o
   4   1  24        6.27        6.63      3.32 o
  -6   2  24       17.73       17.29      2.96 o
  -5   2  24        0.41       -0.31      2.01 o
  -4   2  24       19.44       18.99      2.20 o
  -3   2  24        4.38        7.04      2.43 o
  -2   2  24        0.43        2.01      2.21 o
  -1   2  24        2.28        0.22      1.56 o
   0   2  24        3.25        0.22      1.56 o
   1   2  24        4.01        4.20      2.19 o
   2   2  24        0.44       -1.88      1.88 o
   3   2  24       19.79       19.67      2.81 o
   4   2  24        0.10        0.88      3.54 o
  -6   3  24       19.76       23.29      3.44 o
  -5   3  24       19.33       11.93      3.98 o
  -4   3  24      136.82      149.66      5.73 o
  -3   3  24        9.11       11.43      1.37 o
  -2   3  24        5.89        7.02      1.19 o
  -1   3  24       43.10       53.97      1.94 o
   0   3  24       32.15       41.18      2.08 o
   1   3  24       13.17       18.59      2.01 o
   2   3  24        1.40        2.52      1.60 o
   3   3  24        0.31       -0.62      1.60 o
   4   3  24        0.07        0.34      2.01 o
  -5   4  24        0.02        0.03      1.09 o
  -4   4  24       31.89       35.91      1.80 o
  -3   4  24       30.92       34.30      1.56 o
  -2   4  24       46.64       62.76      1.95 o
  -1   4  24       45.38       56.23      2.04 o
   0   4  24        5.90        8.18      1.12 o
   1   4  24        9.94       11.18      1.24 o
   2   4  24        1.92        1.31      1.08 o
   3   4  24       15.20       19.89      2.17 o
  -4   5  24        2.89        1.24      0.85 o
  -3   5  24        0.39        0.06      0.84 o
  -2   5  24        0.98        0.51      0.84 o
  -1   5  24        7.13        8.57      0.93 o
   0   5  24       27.17       35.34      1.42 o
   1   5  24        1.41        1.97      0.74 o
   2   5  24        0.14        0.68      0.87 o
  -2   6  24        4.72        3.09      3.09 o
  -1   6  24        4.66        3.98      3.09 o
   0   6  24       12.92       15.91      3.98 o
  -6   1  25       58.46       75.36      3.53 o
  -5   1  25       25.26       29.04      2.37 o
  -4   1  25       16.98       17.52      2.81 o
  -3   1  25        1.99        1.33      2.65 o
  -2   1  25       28.06       24.98      3.32 o
  -1   1  25       17.28       16.82      3.32 o
   0   1  25        8.27       10.60      2.33 o
   1   1  25       14.99       18.81      2.81 o
   2   1  25       47.46       40.59      3.58 o
   3   1  25        7.66        3.76      2.19 o
   4   1  25        0.19        3.09      2.50 o
  -5   2  25        0.37       -2.65      2.65 o
  -4   2  25       22.06       22.67      3.54 o
  -3   2  25        0.02       -0.72      1.70 o
  -2   2  25        0.41       -0.64      1.70 o
  -1   2  25        0.00       -2.09      3.54 o
   0   2  25        0.09       -0.48      1.70 o
   1   2  25        1.25        1.77      2.65 o
   2   2  25       31.35       31.56      3.27 o
   3   2  25        0.83        5.30      3.54 o
  -5   3  25       46.01       41.55      5.30 o
  -4   3  25       42.65       54.81      5.75 o
  -3   3  25       20.02       29.17      4.86 o
  -2   3  25       43.86       49.07      2.69 o
  -1   3  25        9.42       11.08      2.61 o
   0   3  25        3.78        5.88      1.60 o
   1   3  25       10.47       13.14      1.92 o
   2   3  25        2.89        3.64      2.01 o
   3   3  25        2.46        3.54      3.54 o
  -4   4  25        0.27        0.02      1.14 o
  -3   4  25        4.48        4.83      1.07 o
  -2   4  25       92.30      116.66      2.78 o
  -1   4  25        9.38       11.68      1.29 o
   0   4  25       23.77       27.95      1.66 o
   1   4  25        0.99        0.67      1.02 o
   2   4  25       18.97       24.61      1.64 o
  -3   5  25       41.82       52.79      1.74 o
  -2   5  25       11.96       13.14      1.10 o
  -1   5  25        2.05        3.32      0.84 o
   0   5  25        2.83        4.52      0.93 o
   1   5  25       20.49       29.18      1.37 o
  -5   0  26        0.01        2.06      2.33 o
  -4   0  26      128.82      147.20      8.84 o
  -3   0  26       74.10       96.36      7.07 o
  -2   0  26      103.43       99.46      7.07 o
  -1   0  26        5.53        7.51      3.09 o
   0   0  26       68.36       84.43      6.63 o
   1   0  26       15.01       22.99      4.42 o
   2   0  26       21.37       16.80      3.98 o
   3   0  26       14.23       10.17      3.54 o
  -5   1  26        0.56       -1.49      1.49 o
  -4   1  26       15.18       16.94      3.09 o
  -3   1  26       27.82       30.56      4.64 o
  -2   1  26       18.41       15.67      2.64 o
  -1   1  26       44.20       49.31      7.29 o
   0   1  26       28.79       41.16      6.41 o
   1   1  26       14.90       14.60      2.81 o
   2   1  26        1.29        4.36      2.33 o
   3   1  26        0.13       -0.22      2.19 o
  -5   2  26       33.39       33.15      5.30 o
  -4   2  26       28.97       25.64      4.42 o
  -3   2  26        0.00       -1.77      2.65 o
  -2   2  26       25.22       21.42      4.86 o
  -1   2  26       16.38       21.11      2.81 o
   0   2  26       12.23       13.29      2.64 o
   1   2  26       97.58      116.99      5.63 o
   2   2  26        2.10        1.77      3.09 o
  -4   3  26        0.26        2.21      3.09 o
  -3   3  26       32.31       42.88      5.75 o
  -2   3  26       54.17       60.56      6.19 o
  -1   3  26       69.35       81.69      4.52 o
   0   3  26       10.52        7.51      2.12 o
   1   3  26        0.07       -0.88      2.65 o
   2   3  26        0.28       -0.44      2.65 o
  -3   4  26       94.78      118.47      3.33 o
  -2   4  26       45.50       53.81      2.19 o
  -1   4  26        0.00       -0.06      1.05 o
   0   4  26        0.91        0.96      1.04 o
   1   4  26       40.45       45.90      2.10 o
  -4   1  27       27.79       27.41      3.27 o
  -3   1  27        6.90        6.50      2.43 o
  -2   1  27       16.00       22.32      3.13 o
  -1   1  27        5.45        6.60      2.33 o
   0   1  27       59.12       52.93      4.06 o
   1   1  27        3.88        2.65      3.09 o
   2   1  27       12.48       13.19      2.81 o
  -4   2  27       18.02       32.27      4.86 o
  -3   2  27        4.88        3.09      3.09 o
  -2   2  27       12.01       16.80      3.98 o
  -1   2  27        1.69        1.33      2.65 o
   0   2  27        6.05        5.30      3.09 o
   1   2  27        2.67       11.05      3.98 o
  -3   3  27        1.37        4.42      3.54 o
  -2   3  27       17.14       26.52      4.86 o
  -1   3  27        4.36        0.44      3.09 o
   0   3  27       54.59       69.84      6.63 o
  -3   0  28        3.28       -0.88      2.65 o
  -2   0  28       78.93       95.92      7.51 o
  -1   0  28       40.25       54.37      5.75 o
   0   0  28        0.24       -1.77      2.65 o
   1   0  28        0.98        0.44      3.09 o
  -3   1  28        3.95        1.33      3.09 o
  -2   1  28        7.03       13.06     10.39 o
  -1   1  28        0.47       -0.22      2.19 o
   0   1  28        8.70       12.12      2.81 o
  -2   2  28        7.10        5.30      3.09 o
  -1   2  28       20.00       30.06      4.86 o
   0   2  28        0.77       -1.77      2.65 o
 
